# Supplementary material for: The G-quadruplex experimental drug QN-302 impairs liposarcoma cell growth by inhibiting MDM2 expression and restoring p53 levels
Source: Nucleic Acids Res. 2025 Feb 13;53(4):gkaf085. doi: 10.1093/nar/gkaf085 (PMC11822379; doi:10.1093/nar/gkaf085)
Supplement: gkaf085_Supplemental_Files [file gkaf085_supplemental_files.zip]

Archive with 5 entries (5 files):
- DD1_G4positivegenes_deseq.txt
- DD2_G4positivegenes_deseq.txt
- PA_G4positivegenes_deseq.txt
- Tosoni et al. revised Supplementary Information.pdf
- WD_G4positivegenes_deseq.txt
