# Supplementary material for: The G-quadruplex experimental drug QN-302 impairs liposarcoma cell growth by inhibiting MDM2 expression and restoring p53 levels
Source: Nucleic Acids Res. 2025 Feb 13;53(4):gkaf085. doi: 10.1093/nar/gkaf085 (PMC11822379; doi:10.1093/nar/gkaf085)
Supplement: gkaf085_Supplemental_Files [file gkaf085_supplemental_files.zip › DD1_G4positivegenes_deseq.txt]

Transcript	baseMean	logfc	lfcSE	stat	pvalue	padj	Gene	sig	seqnames	start	end	width	strand	annotation	geneChr	geneStart	geneEnd	geneLength	geneStrand	geneId	distanceToTSS	ENSEMBL	SYMBOL	GENENAME	flank_txIds	flank_geneIds	flank_gene_distances	fdr	labels
ENST00000216268,6	61,3988780158175	-1,61043110414262	0,350562615736635	-4,59384723827049	4,3514797983494e-06	0,000267294037120135	ZBED4	Downregulated	chr22	49853391	49853764	374	*	Promoter (<=1kb)	22	49853844	49890080	36237	1	9889	-80	ENSG00000100426	ZBED4	zinc finger BED-type containing 4	NA	NA	NA	4,3514797983494e-06	ZBED4
ENST00000221130,11	592,286810099928	0,545833719008859	0,175806803172006	3,1047360463908	0,00190448897314851	0,0412127803383701	GSR	Upregulated	chr8	30727582	30727878	297	*	Promoter (<=1kb)	8	30678066	30727846	49781	2	2936	0	ENSG00000104687	GSR	glutathione-disulfide reductase	ENST00000221130,11;ENST00000643653,1;ENST00000537535,5;ENST00000541648,5;ENST00000546342,5;ENST00000523295,5	2936;2936;2936;2936;2936;2936	0;0;0;0;0;0	0,00190448897314851	GSR
ENST00000221665,5	35,0714528548929	-2,00571232074602	0,447064700733251	-4,48640279014729	7,2435743458055e-06	0,000420434243173067	FIZ1	Downregulated	chr19	55599211	55599323	113	*	Promoter (<=1kb)	19	55591376	55599517	8142	2	84922	194	ENSG00000179943	FIZ1	FLT3 interacting zinc finger 1	ENST00000221665,5;ENST00000590714,1;ENST00000592585,1	84922;84922;84922	0;0;0	7,2435743458055e-06	FIZ1
ENST00000255174,3	17,3158552896696	-1,76456039289523	0,586171951626806	-3,01031188544255	0,00260979553458713	0,0514373801910425	OSER1	Downregulated	chr20	44210550	44210786	237	*	Promoter (<=1kb)	20	44195939	44210771	14833	2	51526	0	ENSG00000132823	OSER1	oxidative stress responsive serine rich 1	ENST00000255174,3	51526	0	0,00260979553458713	OSER1
ENST00000258149,11	1309,7386857898	-0,517201994161031	0,182239034438055	-2,83804178262826	0,00453912403561954	0,0777211512998956	MDM2	Downregulated	chr12	68807929	68808447	519	*	Promoter (<=1kb)	12	68808177	68845544	37368	1	4193	0	ENSG00000135679	MDM2	MDM2 proto-oncogene	ENST00000258149,11;ENST00000393412,7;ENST00000311420,13;ENST00000493419,1;ENST00000393417,8	4193;4193;4193;4193;4193	0;0;0;0;0	0,00453912403561954	MDM2
ENST00000259241,7	28,2862326971898	-1,40612257901095	0,463663764212082	-3,03263417921049	0,00242429292446642	0,0492263220783273	HS6ST1	Downregulated	chr2	128418184	128418631	448	*	Distal Intergenic	2	128265480	128318868	53389	2	9394	-99316	ENSG00000136720	HS6ST1	heparan sulfate 6-O-sulfotransferase 1	NA	NA	NA	0,00242429292446642	HS6ST1
ENST00000261211,8	3123,45761038244	-1,346236818958	0,303901267490144	-4,42984930624438	9,4298958197573e-06	0,000531566719913726	CDK17	Downregulated	chr12	96399448	96400698	1251	*	Promoter (<=1kb)	12	96278261	96400439	122179	2	5128	0	ENSG00000059758	CDK17	cyclin dependent kinase 17	ENST00000261211,8;ENST00000543119,6;ENST00000542666,5	5128;5128;5128	0;0;0	9,4298958197573e-06	CDK17
ENST00000262577,6	17,2042118596358	-1,729772518333	0,596652767128677	-2,899127622683	0,00374202545642934	0,0674450851344331	ZC3H3	Downregulated	chr8	143541495	143541627	133	*	Promoter (<=1kb)	8	143437659	143541447	103789	2	23144	-48	ENSG00000014164	ZC3H3	zinc finger CCCH-type containing 3	NA	NA	NA	0,00374202545642934	ZC3H3
ENST00000262815,13	83,3054711548051	-1,09656941099479	0,29290916525401	-3,74371833002852	0,000181316906795622	0,00637791674924383	MAU2	Downregulated	chr19	19320502	19320845	344	*	Promoter (<=1kb)	19	19320829	19358754	37926	1	23383	0	ENSG00000129933	MAU2	MAU2 sister chromatid cohesion factor	ENST00000262815,13;ENST00000247001,10;ENST00000588731,6;ENST00000587119,5;ENST00000585763,5;ENST00000535070,5;ENST00000590439,2;ENST00000591350,5;ENST00000606725,5;ENST00000587716,7;ENST00000585444,1	23383;57794;57794;57794;57794;57794;57794;57794;57794;57794;57794	0;0;0;0;0;0;0;0;-5;-4;0	0,000181316906795622	MAU2
ENST00000266025,4	95,1244104155724	-1,16888526412637	0,280548951821167	-4,16642178321689	3,09417987809686e-05	0,00149239704120319	TMEM115	Downregulated	chr3	50359389	50359681	293	*	Promoter (<=1kb)	3	50354750	50359521	4772	2	11070	0	ENSG00000126062	TMEM115	transmembrane protein 115	ENST00000606589,1;ENST00000266025,4	11068;11070	0;0	3,09417987809686e-05	TMEM115
ENST00000268719,9	85,7050058767151	-1,44134349963059	0,370920061613094	-3,88586018605284	0,0001019681831623	0,00403687911259301	GID4	Downregulated	chr17	18039351	18039463	113	*	Promoter (<=1kb)	17	18039408	18068405	28998	1	79018	0	ENSG00000141034	GID4	GID complex subunit 4 homolog	ENST00000268719,9;ENST00000376345,3	79018;79018	0;0	0,0001019681831623	GID4
ENST00000290231,11	126,336738162383	-0,966762169655048	0,25363776715496	-3,81158602876521	0,000138077982920529	0,00505524980634965	NCOA5	Downregulated	chr20	46089618	46090079	462	*	Promoter (<=1kb)	20	46060991	46089962	28972	2	57727	0	ENSG00000124160	NCOA5	nuclear receptor coactivator 5	ENST00000290231,11;ENST00000372291,3	57727;57727	0;0	0,000138077982920529	NCOA5
ENST00000292599,4	225,844125183965	-0,867062261892176	0,224086625559485	-3,86931732193901	0,000109140520066598	0,00423514686649366	MAML1	Downregulated	chr5	179733086	179733364	279	*	Promoter (<=1kb)	5	179732822	179777283	44462	1	9794	264	ENSG00000161021	MAML1	mastermind like transcriptional coactivator 1	ENST00000292599,4	9794	0	0,000109140520066598	MAML1
ENST00000296564,9	386,138497893435	-1,02807489673459	0,19899913641697	-5,1662279306601	2,38865478018312e-07	2,11095439864183e-05	ICE1	Downregulated	chr5	5422257	5422644	388	*	Promoter (<=1kb)	5	5422677	5490220	67544	1	23379	-33	ENSG00000164151	ICE1	interactor of little elongation complex ELL subunit 1	ENST00000512608,5	23379	0	2,38865478018312e-07	ICE1
ENST00000296824,4	557,792279529989	-1,12576194352014	0,216405112680545	-5,20210419049562	1,97044698210337e-07	1,77811520384246e-05	CCDC127	Downregulated	chr5	218069	218567	499	*	Promoter (<=1kb)	5	196868	218153	21286	2	133957	0	ENSG00000164366	CCDC127	coiled-coil domain containing 127	ENST00000296824,4;ENST00000651543,1;ENST00000504309,5;ENST00000502379,5;ENST00000505555,5;ENST00000510361,5;ENST00000264932,11;ENST00000509632,5;ENST00000504824,5	133957;6389;6389;6389;6389;6389;6389;6389;6389	0;0;0;0;0;0;0;0;0	1,97044698210337e-07	CCDC127
ENST00000298585,3	191,784004169452	-1,48804750199117	0,265330187836907	-5,60828571419788	2,0434049425514e-08	2,56794136725405e-06	ZMYND19	Downregulated	chr9	137590523	137590774	252	*	Promoter (<=1kb)	9	137582081	137590512	8432	2	116225	-11	ENSG00000165724	ZMYND19	zinc finger MYND-type containing 19	NA	NA	NA	2,0434049425514e-08	ZMYND19
ENST00000300935,8	125,577374720899	0,670725552991734	0,255654620486443	2,62356123943906	0,00870158004287486	0,123834537727577	RAB8A	Upregulated	chr19	16111556	16111683	128	*	Promoter (<=1kb)	19	16111889	16134234	22346	1	4218	-206	ENSG00000167461	RAB8A	RAB8A, member RAS oncogene family	NA	NA	NA	0,00870158004287486	RAB8A
ENST00000301547,10	10,2029212799795	-2,4081834535523	0,859510479179908	-2,80180813601021	0,00508170858777547	0,0837656368656419	ZNF443	Downregulated	chr19	12441013	12441234	222	*	Promoter (<=1kb)	19	12429706	12441021	11316	2	10224	0	ENSG00000180855	ZNF443	zinc finger protein 443	ENST00000301547,10;ENST00000436821,1;ENST00000598753,1;ENST00000595562,1	10224;10224;163051;90576	0;0;0;0	0,00508170858777547	ZNF443
ENST00000302472,4	135,704042636558	-1,2723367388558	0,351894859834069	-3,61567298668628	0,00029956834923291	0,0098641520379625	PTGER4	Downregulated	chr5	40679610	40679737	128	*	Promoter (<=1kb)	5	40679915	40693735	13821	1	5734	-178	ENSG00000171522	PTGER4	prostaglandin E receptor 4	ENST00000636863,1;ENST00000637375,1;ENST00000636106,1	23548;23548;23548	0;0;0	0,00029956834923291	PTGER4
ENST00000302754,6	1466,82676005258	-3,424681238123	0,304981676818039	-11,2291376775604	2,93327241435834e-29	4,01799655318805e-26	JUNB	Downregulated	chr19	12791453	12791765	313	*	Promoter (<=1kb)	19	12791486	12793315	1830	1	3726	0	ENSG00000171223	JUNB	JunB proto-oncogene, AP-1 transcription factor subunit	ENST00000593143,5;ENST00000302754,6	29911;3726	0;0	2,93327241435834e-29	JUNB
ENST00000303004,5	590,855247216434	-2,7348470242659	0,239880208459664	-11,4008864750748	4,13883059512381e-30	7,08671268650075e-27	CEBPB	Downregulated	chr20	50191002	50191204	203	*	Promoter (<=1kb)	20	50190830	50192668	1839	1	1051	172	ENSG00000172216	CEBPB	CCAAT enhancer binding protein beta	ENST00000613921,1;ENST00000303004,5	101927559;1051	0;0	4,13883059512381e-30	CEBPB
ENST00000306177,10	25,5999042404678	-1,81100916675628	0,515796273772218	-3,51109393154718	0,000446266681008649	0,0134056162202993	USP42	Downregulated	chr7	6104594	6104715	122	*	Promoter (<=1kb)	7	6104949	6161564	56616	1	84132	-234	ENSG00000106346	USP42	ubiquitin specific peptidase 42	NA	NA	NA	0,000446266681008649	USP42
ENST00000306376,10	748,24701804983	0,839193327443197	0,182597556914914	4,59586284516524	4,3096212297592e-06	0,000265915277501088	ETV5	Upregulated	chr3	186109169	186109324	156	*	Promoter (<=1kb)	3	186046314	186109089	62776	2	2119	-80	ENSG00000244405	ETV5	ETS variant transcription factor 5	ENST00000440773,5;ENST00000447054,5	2119;2119	0;0	4,3096212297592e-06	ETV5
ENST00000306917,5	151,61823211902	-1,73164719549442	0,252056879054256	-6,87006520905811	6,41725632997375e-12	1,48989113911831e-09	FEM1B	Downregulated	chr15	68277965	68278224	260	*	Promoter (<=1kb)	15	68277745	68295862	18118	1	10116	220	ENSG00000169018	FEM1B	fem-1 homolog B	ENST00000306917,5	10116	0	6,41725632997375e-12	FEM1B
ENST00000307750,5	27,0449561058874	-1,58378943417279	0,492157232405939	-3,21805579576743	0,00129062708893836	0,0304285884066741	ZBTB5	Downregulated	chr9	37464792	37465670	879	*	Promoter (<=1kb)	9	37438102	37465450	27349	2	9925	0	ENSG00000168795	ZBTB5	zinc finger and BTB domain containing 5	ENST00000307750,5	9925	0	0,00129062708893836	ZBTB5
ENST00000308330,3	2020,90055823436	-0,744245028345876	0,176269619234143	-4,22219683448274	2,41932688256203e-05	0,00121838013372554	LEMD3	Downregulated	chr12	65170234	65170654	421	*	Promoter (<=1kb)	12	65169583	65248355	78773	1	23592	651	ENSG00000174106	LEMD3	LEM domain containing 3	ENST00000541171,1;ENST00000308330,3	23592;23592	0;0	2,41932688256203e-05	LEMD3
ENST00000309880,6	3,82413132051768	-5,11965771399614	1,57744501967383	-3,24553797447389	0,00117228928190992	0,0278301881864855	TIGD3	Downregulated	chr11	65354515	65354679	165	*	Promoter (<=1kb)	11	65354751	65357613	2863	1	220359	-72	ENSG00000173825	TIGD3	tigger transposable element derived 3	NA	NA	NA	0,00117228928190992	TIGD3
ENST00000309993,3	132,672131683337	-2,24104022120306	0,293589848671768	-7,6332347025681	2,28935546052161e-14	7,25236238735898e-12	MSL2	Downregulated	chr3	136196101	136196899	799	*	Promoter (<=1kb)	3	136148917	136196335	47419	2	55167	0	ENSG00000174579	MSL2	MSL complex subunit 2	ENST00000309993,3;ENST00000703103,1;ENST00000703104,1;ENST00000703105,1;ENST00000473093,2;ENST00000491050,2;ENST00000481989,2	55167;55167;55167;55167;55167;55167;55167	0;0;0;0;0;0;0	2,28935546052161e-14	MSL2
ENST00000310421,5	84,6911450543832	-1,27844761278323	0,308517052919229	-4,14384748164289	3,41526931244336e-05	0,00161876674885291	VCPIP1	Downregulated	chr8	66667161	66667360	200	*	Promoter (<=1kb)	8	66628487	66667231	38745	2	80124	0	ENSG00000175073	VCPIP1	valosin containing protein interacting protein 1	ENST00000310421,5	80124	0	3,41526931244336e-05	VCPIP1
ENST00000311922,4	44,8226135422162	-5,19929493885967	0,714730296473163	-7,27448516526526	3,47744086096468e-13	8,98754432330078e-11	TRIB1	Downregulated	chr8	125429976	125430396	421	*	Promoter (<=1kb)	8	125430358	125438403	8046	1	10221	0	ENSG00000173334	TRIB1	tribbles pseudokinase 1	ENST00000311922,4	10221	0	3,47744086096468e-13	TRIB1
ENST00000312960,4	118,34644590183	-1,8833081049446	0,292157479582341	-6,44620876260611	1,14682669848336e-10	2,38018668421593e-08	SIAH2	Downregulated	chr3	150762904	150763245	342	*	Promoter (<=1kb)	3	150741125	150763169	22045	2	6478	0	ENSG00000181788	SIAH2	siah E3 ubiquitin protein ligase 2	ENST00000663257,1;ENST00000312960,4;ENST00000482706,1	105374155;6478;6478	0;0;0	1,14682669848336e-10	SIAH2
ENST00000314531,5	10,6081153208799	-2,14307031461169	0,770191218499655	-2,78251720239868	0,00539390057467492	0,0874386391383397	ZNF77	Downregulated	chr19	2944950	2945252	303	*	Promoter (<=1kb)	19	2933218	2944971	11754	2	58492	0	ENSG00000175691	ZNF77	zinc finger protein 77	ENST00000314531,5;ENST00000588050,1	58492;58492	0;0	0,00539390057467492	ZNF77
ENST00000325144,5	180,733842194544	-1,13110177230093	0,244536807202771	-4,62548679374476	3,73719619351235e-06	0,000237000525271908	ZBTB2	Downregulated	chr6	151390132	151390712	581	*	Promoter (<=1kb)	6	151364115	151391559	27445	2	57621	847	ENSG00000181472	ZBTB2	zinc finger and BTB domain containing 2	ENST00000325144,5	57621	0	3,73719619351235e-06	ZBTB2
ENST00000327827,12	168,548746528235	-2,27591986534926	0,280680372993535	-8,10858216082563	5,12138298588906e-16	1,89601903082996e-13	HAPSTR1	Downregulated	chr16	9091337	9091873	537	*	Promoter (<=1kb)	16	9091644	9121635	29992	1	29035	0	ENSG00000182831	HAPSTR1	HUWE1 associated protein modifying stress responses	ENST00000327827,12	29035	0	5,12138298588906e-16	HAPSTR1
ENST00000335870,7	40,5600341032817	-1,66446250125907	0,4030825586466	-4,12933396782959	3,63815617567676e-05	0,00170086905441708	ZNF212	Downregulated	chr7	149233922	149234134	213	*	Distal Intergenic	7	149239651	149255606	15956	1	7988	-5517	ENSG00000170260	ZNF212	zinc finger protein 212	NA	NA	NA	3,63815617567676e-05	ZNF212
ENST00000336219,4	57,9118940632329	-1,46391712886856	0,417882898936513	-3,50317548910029	0,000459746464389393	0,0137202768392285	CDCA4	Downregulated	chr14	105021222	105021346	125	*	Promoter (<=1kb)	14	105009573	105021083	11511	2	55038	-139	ENSG00000170779	CDCA4	cell division cycle associated 4	NA	NA	NA	0,000459746464389393	CDCA4
ENST00000336349,6	92,5314401882773	-0,797043210103928	0,30241959237757	-2,63555414461647	0,00840000231610502	0,12086473920799	SPTY2D1	Downregulated	chr11	18634166	18634557	392	*	Promoter (<=1kb)	11	18606403	18634342	27940	2	144108	0	ENSG00000179119	SPTY2D1	SPT2 chromatin protein domain containing 1	ENST00000336349,6;ENST00000536336,5;ENST00000543776,1	144108;144108;144108	0;0;0	0,00840000231610502	SPTY2D1
ENST00000341191,11	38,9298190013649	-2,79113104626811	0,466152492250362	-5,9875922421735	2,12970165265531e-09	3,47293490929434e-07	ZNF823	Downregulated	chr19	11738443	11739184	742	*	Promoter (<=1kb)	19	11721265	11738946	17682	2	55552	0	ENSG00000197933	ZNF823	zinc finger protein 823	ENST00000341191,11;ENST00000431998,1;ENST00000586121,1;ENST00000440527,1	55552;55552;55552;55552	0;0;0;0	2,12970165265531e-09	ZNF823
ENST00000343629,11	85,85771409587	-0,953395177427511	0,334689557278081	-2,84859553187484	0,00439126675527912	0,075853180345288	MEAK7	Downregulated	chr16	84504522	84505058	537	*	Promoter (<=1kb)	16	84476355	84504659	28305	2	57707	0	ENSG00000140950	MEAK7	MTOR associated protein, eak-7 homolog	ENST00000343629,11;ENST00000566995,5;ENST00000570036,5;ENST00000561807,5;ENST00000565079,5;ENST00000562447,5;ENST00000565701,1;ENST00000565765,1	57707;57707;57707;57707;57707;57707;57707;57707	0;0;0;0;0;0;0;0	0,00439126675527912	MEAK7
ENST00000344096,4	990,102163820572	-1,85129567174572	0,247811068450756	-7,47059315517863	7,98341301088407e-14	2,32674024304447e-11	DYRK2	Downregulated	chr12	67648720	67648884	165	*	Promoter (<=1kb)	12	67648745	67665406	16662	1	8445	0	ENSG00000127334	DYRK2	dual specificity tyrosine phosphorylation regulated kinase 2	ENST00000543747,1;ENST00000344096,4;ENST00000393555,3	8445;8445;8445	0;0;0	7,98341301088407e-14	DYRK2
ENST00000346234,7	346,458875146533	0,631454426305539	0,194228872480455	3,25108424016146	0,00114965787798755	0,0274355637851454	OSTF1	Upregulated	chr9	75088027	75088596	570	*	Promoter (<=1kb)	9	75088514	75147265	58752	1	26578	0	ENSG00000134996	OSTF1	osteoclast stimulating factor 1	ENST00000346234,7;ENST00000376811,5;ENST00000361092,9;ENST00000376808,8;ENST00000494066,1;ENST00000490321,1	26578;54981;54981;54981;54981;54981	0;0;0;0;0;0	0,00114965787798755	OSTF1
ENST00000357949,5	68,0018835669959	-3,59892666938585	0,43157146872715	-8,33912093401425	7,4844838283911e-17	3,30717611230004e-14	SERTAD1	Downregulated	chr19	40425941	40426137	197	*	Promoter (<=1kb)	19	40421589	40425992	4404	2	29950	0	ENSG00000197019	SERTAD1	SERTA domain containing 1	ENST00000357949,5	29950	0	7,4844838283911e-17	SERTAD1
ENST00000358022,6	73,5285390687253	-1,3120202949239	0,320101484232527	-4,09876354703444	4,15363099017913e-05	0,00190927641957966	TUSC1	Downregulated	chr9	25693552	25693689	138	*	Distal Intergenic	9	25676969	25678444	1476	2	286319	-15108	ENSG00000198680	TUSC1	tumor suppressor candidate 1	NA	NA	NA	4,15363099017913e-05	TUSC1
ENST00000360127,7	5,58476880290661	-5,66645183347402	1,4651665083798	-3,86744564598331	0,000109981331866326	0,00425571831611562	LIAT1	Downregulated	chr17	410194	410359	166	*	Promoter (<=1kb)	17	410325	414666	4342	1	400566	0	ENSG00000187624	LIAT1	ligand of ATE1	ENST00000629249,1;ENST00000466740,2;ENST00000360127,7;ENST00000571106,1;ENST00000491373,1	105371430;105371430;400566;400566;400566	0;0;0;0;-2	0,000109981331866326	LIAT1
ENST00000366645,1	52,0248011029198	-2,13023937640908	0,387106282751421	-5,50298321501798	3,73417985057742e-08	4,15860126774061e-06	EXOC8	Downregulated	chr1	231337801	231337979	179	*	Promoter (<=1kb)	1	231332753	231337852	5100	2	149371	0	ENSG00000116903	EXOC8	exocyst complex component 8	ENST00000366645,1;ENST00000391858,8	149371;83932	0;0	3,73417985057742e-08	EXOC8
ENST00000370626,4	77,0905883418226	-1,72267854672961	0,3468417366904	-4,96675677837271	6,80818875012131e-07	5,18103163884232e-05	AVPI1	Downregulated	chr10	97687153	97687305	153	*	Promoter (<=1kb)	10	97677424	97687241	9818	2	60370	0	ENSG00000119986	AVPI1	arginine vasopressin induced 1	ENST00000370626,4	60370	0	6,80818875012131e-07	AVPI1
ENST00000371279,4	13,6145964962215	-2,38938142652402	0,693952997373404	-3,44314591271711	0,000574988996087079	0,0162731389842992	PARS2	Downregulated	chr1	54764534	54764716	183	*	Promoter (<=1kb)	1	54756898	54764523	7626	2	25973	-11	ENSG00000162396	PARS2	prolyl-tRNA synthetase 2, mitochondrial	NA	NA	NA	0,000574988996087079	PARS2
ENST00000372114,4	12,0788612631836	-2,70509624201634	0,811587817372745	-3,33309123684633	0,000858867728434958	0,0222396411041627	TP53RK	Downregulated	chr20	46689302	46689694	393	*	Promoter (<=1kb)	20	46684365	46689444	5080	2	112858	0	ENSG00000172315	TP53RK	TP53 regulating kinase	ENST00000372114,4;ENST00000372102,3	112858;112858	0;0	0,000858867728434958	TP53RK
ENST00000372396,4	264,85484121931	-0,749930060436384	0,241615969099731	-3,10380999745443	0,00191045977086267	0,0412767790871875	KDM4A	Downregulated	chr1	43649982	43650130	149	*	Promoter (<=1kb)	1	43650149	43705518	55370	1	9682	-19	ENSG00000066135	KDM4A	lysine demethylase 4A	NA	NA	NA	0,00191045977086267	KDM4A
ENST00000373408,4	763,441266254836	0,562254699116933	0,17878268286965	3,14490581577675	0,0016614030779332	0,0371861100678579	CCDC167	Upregulated	chr6	37499625	37499969	345	*	Promoter (<=1kb)	6	37482938	37499893	16956	2	154467	0	ENSG00000198937	CCDC167	coiled-coil domain containing 167	ENST00000373408,4	154467	0	0,0016614030779332	CCDC167
ENST00000373509,6	676,770848696421	-2,9958138119011	0,303362658413538	-9,87535455935139	5,32443265602768e-23	3,64670392611336e-20	PIM1	Downregulated	chr6	37137571	37137756	186	*	Distal Intergenic	6	37170152	37175428	5277	1	5292	-32396	ENSG00000137193	PIM1	Pim-1 proto-oncogene, serine/threonine kinase	NA	NA	NA	5,32443265602768e-23	PIM1
ENST00000373509,6	676,770848696421	-2,9958138119011	0,303362658413538	-9,87535455935139	5,32443265602768e-23	3,64670392611336e-20	PIM1	Downregulated	chr6	37102595	37102854	260	*	Distal Intergenic	6	37170152	37175428	5277	1	5292	-67298	ENSG00000137193	PIM1	Pim-1 proto-oncogene, serine/threonine kinase	NA	NA	NA	5,32443265602768e-23	PIM1
ENST00000373509,6	676,770848696421	-2,9958138119011	0,303362658413538	-9,87535455935139	5,32443265602768e-23	3,64670392611336e-20	PIM1	Downregulated	chr6	37169878	37170211	334	*	Promoter (<=1kb)	6	37170152	37175428	5277	1	5292	0	ENSG00000137193	PIM1	Pim-1 proto-oncogene, serine/threonine kinase	ENST00000373509,6	5292	0	5,32443265602768e-23	PIM1
ENST00000377126,4	325,519141115796	-1,34128292675417	0,295153575005769	-4,54435602458127	5,5103455291705e-06	0,000333985456011405	KLF9	Downregulated	chr9	70413969	70414139	171	*	Promoter (<=1kb)	9	70384604	70414657	30054	2	687	518	ENSG00000119138	KLF9	KLF transcription factor 9	ENST00000377126,4	687	0	5,5103455291705e-06	KLF9
ENST00000377648,5	120,985521058594	-2,66636628715448	0,299050388502547	-8,91611042709536	4,82951945577858e-19	2,54441375020212e-16	PHF13	Downregulated	chr1	6613603	6613734	132	*	Promoter (<=1kb)	1	6613731	6624030	10300	1	148479	0	ENSG00000116273	PHF13	PHD finger protein 13	ENST00000377648,5;ENST00000467612,5;ENST00000463043,1	148479;9903;9903	0;0;0	4,82951945577858e-19	PHF13
ENST00000393792,3	218,463614587667	-0,803206191965816	0,229134336425441	-3,50539427872774	0,000455931536355055	0,0136361357750907	UBTD2	Downregulated	chr5	172283554	172283822	269	*	Promoter (<=1kb)	5	172209646	172283764	74119	2	92181	0	ENSG00000168246	UBTD2	ubiquitin domain containing 2	ENST00000393792,3	92181	0	0,000455931536355055	UBTD2
ENST00000393792,3	218,463614587667	-0,803206191965816	0,229134336425441	-3,50539427872774	0,000455931536355055	0,0136361357750907	UBTD2	Downregulated	chr5	172284045	172284194	150	*	Promoter (<=1kb)	5	172209646	172283764	74119	2	92181	-281	ENSG00000168246	UBTD2	ubiquitin domain containing 2	NA	NA	NA	0,000455931536355055	UBTD2
ENST00000394264,7	191,005975721073	-1,5233190600839	0,235689173916757	-6,46325427158533	1,02474883201081e-10	2,15953992321294e-08	PABIR1	Downregulated	chr9	68779615	68780352	738	*	Promoter (<=1kb)	9	68780065	68785566	5502	1	116224	0	ENSG00000187866	PABIR1	PP2A Aalpha (PPP2R1A) and B55A (PPP2R2A) interacting phosphatase regulator 1	ENST00000394264,7;ENST00000265382,8;ENST00000541509,5;ENST00000472907,6;ENST00000377284,5;ENST00000437200,5;ENST00000440050,5;ENST00000478500,3	116224;8395;8395;8395;8395;8395;8395;8395	0;0;0;0;0;0;0;0	1,02474883201081e-10	PABIR1
ENST00000397786,7	255,053255713185	-0,83713621829672	0,214457529953118	-3,90350582924145	9,48092656922626e-05	0,00377528291119945	MED13	Downregulated	chr17	62065000	62065195	196	*	Promoter (<=1kb)	17	61942605	62065278	122674	2	9969	83	ENSG00000108510	MED13	mediator complex subunit 13	ENST00000397786,7	9969	0	9,48092656922626e-05	MED13
ENST00000441788,7	62,7146938639619	-1,20491681050487	0,32913863393878	-3,66081853134563	0,000251410782867776	0,00848232734907093	FZR1	Downregulated	chr19	3506077	3506189	113	*	Promoter (<=1kb)	19	3506311	3538334	32024	1	51343	-122	ENSG00000105325	FZR1	fizzy and cell division cycle 20 related 1	NA	NA	NA	0,000251410782867776	FZR1
ENST00000455833,7	16,6490945883994	-3,06572504840851	0,70203060448004	-4,3669393169535	1,25999715356951e-05	0,000690377640383805	IFFO2	Downregulated	chr1	18956743	18956900	158	*	Promoter (<=1kb)	1	18904280	18956676	52397	2	126917	-67	ENSG00000169991	IFFO2	intermediate filament family orphan 2	NA	NA	NA	1,25999715356951e-05	IFFO2
ENST00000499247,3	50,7905601245192	-1,85171338249162	0,432488077934919	-4,28153624796628	1,85607481486514e-05	0,000966711513841166	TOB1	Downregulated	chr17	50866255	50866386	132	*	Promoter (<=1kb)	17	50862223	50866354	4132	2	10140	0	ENSG00000141232	TOB1	transducer of ERBB2, 1	ENST00000499247,3;ENST00000268957,3;ENST00000509385,1	10140;10140;10140	0;0;0	1,85607481486514e-05	TOB1
ENST00000500893,4	114,790567145844	-2,89262045702822	0,302455621528695	-9,56378473776783	1,13527354826849e-21	7,06862593826445e-19	ZCCHC3	Downregulated	chr20	310516	310665	150	*	Distal Intergenic	20	297570	300321	2752	1	85364	12946	ENSG00000247315	ZCCHC3	zinc finger CCHC-type containing 3	NA	NA	NA	1,13527354826849e-21	ZCCHC3
ENST00000523638,6	14,2145309946392	-2,02999364782916	0,656368692572371	-3,09276428141845	0,00198301577297125	0,042376521151576	ZNF260	Downregulated	chr19	36528295	36528764	470	*	Promoter (<=1kb)	19	36510687	36528271	17585	2	339324	-24	ENSG00000254004	ZNF260	zinc finger protein 260	NA	NA	NA	0,00198301577297125	ZNF260
ENST00000524856,1	12,4533384812843	-1,96585116980003	0,723146193277964	-2,71846991393121	0,00655846199621728	0,101397079485535	MAP3K11	Downregulated	chr11	65615319	65615713	395	*	Promoter (<=1kb)	11	65606435	65615382	8948	2	4296	0	ENSG00000173327	MAP3K11	mitogen-activated protein kinase kinase kinase 11	ENST00000524856,1	4296	0	0,00655846199621728	MAP3K11
ENST00000529006,7	92,4610706781447	-1,66944747662468	0,30668436811554	-5,44353625482382	5,22330965979017e-08	5,63377131652014e-06	KDM2A	Downregulated	chr11	67118990	67119269	280	*	Promoter (<=1kb)	11	67119263	67258082	138820	1	22992	0	ENSG00000173120	KDM2A	lysine demethylase 2A	ENST00000529006,7;ENST00000398645,6	22992;22992	0;0	5,22330965979017e-08	KDM2A
ENST00000537662,1	333,332753172636	-1,3560112662742	0,24425164287822	-5,55169762747628	2,82908638346607e-08	3,34076080006191e-06	NUP107	Downregulated	chr12	68706401	68707222	822	*	Promoter (2-3kb)	12	68709223	68714378	5156	1	57122	-2001	ENSG00000111581	NUP107	nucleoporin 107	ENST00000378905,6;ENST00000229179,9;ENST00000537598,5;ENST00000535718,5;ENST00000539906,5	57122;57122;57122;57122;57122	0;0;0;0;0	2,82908638346607e-08	NUP107
ENST00000591501,2	239,034277661631	-0,770239934387839	0,263506217722361	-2,923042731384	0,00346628942443848	0,0638188609354278	ILF3-DT	Downregulated	chr19	10653741	10653913	173	*	Promoter (<=1kb)	19	10651862	10653875	2014	2	147727	0	ENSG00000267100	ILF3-DT	ILF3 divergent transcript	ENST00000591501,2	147727	0	0,00346628942443848	ILF3-DT
ENST00000592259,1	2,72564028935445	-4,63135179945229	1,72184821460989	-2,6897561353871	0,00715042505057522	0,107960767201303	HOOK2	Downregulated	chr19	12766137	12766456	320	*	Promoter (<=1kb)	19	12764348	12766523	2176	2	29911	67	ENSG00000095066	HOOK2	hook microtubule tethering protein 2	ENST00000678590,1;ENST00000397668,8;ENST00000264827,9;ENST00000586188,5;ENST00000592259,1;ENST00000589965,5;ENST00000591839,1;ENST00000589398,1	29911;29911;29911;29911;29911;29911;29911;29911	0;0;0;0;0;0;0;0	0,00715042505057522	HOOK2
ENST00000605862,6	752,940561300038	-0,586979149435938	0,190429827058222	-3,08239081295009	0,00205345047502647	0,0433575882237376		Downregulated	chr7	128531154	128531588	435	*	Promoter (<=1kb)	7	128531707	128663479	131773	1	402483	-119	NA	LINC01000	long intergenic non-protein coding RNA 1000	NA	NA	NA	0,00205345047502647	No Name
ENST00000615637,3	22,1998706356657	-1,67318970366401	0,52249070124907	-3,20233393563573	0,00136318872334908	0,0317567332184281	FOXD1	Downregulated	chr5	73448663	73448880	218	*	Promoter (<=1kb)	5	73446266	73448777	2512	2	2297	0	ENSG00000251493	FOXD1	forkhead box D1	ENST00000615637,3	2297	0	0,00136318872334908	FOXD1
ENST00000685191,1	7,578105716575	-2,7312105927879	0,992820146263528	-2,75096209828818	0,00594205179815187	0,0940973705561668	MYH9	Downregulated	chr22	36388091	36388475	385	*	Promoter (<=1kb)	22	36320957	36388010	67054	2	4627	-81	ENSG00000100345	MYH9	myosin heavy chain 9	NA	NA	NA	0,00594205179815187	MYH9
