# Supplementary material for: The G-quadruplex experimental drug QN-302 impairs liposarcoma cell growth by inhibiting MDM2 expression and restoring p53 levels
Source: Nucleic Acids Res. 2025 Feb 13;53(4):gkaf085. doi: 10.1093/nar/gkaf085 (PMC11822379; doi:10.1093/nar/gkaf085)
Supplement: gkaf085_Supplemental_Files [file gkaf085_supplemental_files.zip › DD2_G4positivegenes_deseq.txt]

Transcript	baseMean	logfc	lfcSE	stat	pvalue	padj	Gene	sig	seqnames	start	end	width	strand	annotation	geneChr	geneStart	geneEnd	geneLength	geneStrand	geneId	distanceToTSS	ENSEMBL	SYMBOL	GENENAME	flank_txIds	flank_geneIds	flank_gene_distances	fdr	labels
ENST00000216268,6	58,2536234892895	-1,13679062035828	0,335039955714056	-3,39300015108792	0,000691316001051179	0,00971174899117743	ZBED4	Downregulated	chr22	49853294	49853719	426	*	Promoter (<=1kb)	22	49853844	49890080	36237	1	9889	-125	ENSG00000100426	ZBED4	zinc finger BED-type containing 4	NA	NA	NA	0,000691316001051179	ZBED4
ENST00000217958,8	284,051466893707	0,576542471548262	0,220007504334252	2,62055820910697	0,00877859421239786	0,0714016656337373	PSMD10	Upregulated	chrX	108091353	108091588	236	*	Promoter (<=1kb)	23	108084207	108091542	7336	2	5716	0	ENSG00000101843	PSMD10	proteasome 26S subunit, non-ATPase 10	ENST00000217958,8;ENST00000372296,5;ENST00000372295,5;ENST00000361815,9;ENST00000340200,5;ENST00000553388,1;ENST00000338548,4	5716;5716;5716;5716;5716;5716;5716	0;0;0;0;0;0;0	0,00877859421239786	PSMD10
ENST00000220597,4	387,024633610258	-0,745372993030737	0,19926700530542	-3,74057406989326	0,0001836004283742	0,00320353511775976	PAG1	Downregulated	chr8	81111744	81112250	507	*	Promoter (<=1kb)	8	80967810	81112068	144259	2	55824	0	ENSG00000076641	PAG1	phosphoprotein membrane anchor with glycosphingolipid microdomains 1	ENST00000220597,4	55824	0	0,0001836004283742	PAG1
ENST00000239231,7	181,461391156992	-0,610589997875874	0,221833983112012	-2,7524637537954	0,00591486937107579	0,0527339488420769	PANK3	Downregulated	chr5	168579383	168579686	304	*	Promoter (<=1kb)	5	168548495	168579368	30874	2	79646	-15	ENSG00000120137	PANK3	pantothenate kinase 3	NA	NA	NA	0,00591486937107579	PANK3
ENST00000241052,5	951,410257773947	1,20327466198539	0,190721955834672	6,3090516071912	2,80750499672909e-10	1,8758241922048e-08	CAT	Upregulated	chr11	34439078	34439252	175	*	Promoter (<=1kb)	11	34438934	34472060	33127	1	847	144	ENSG00000121691	CAT	catalase	ENST00000241052,5	847	0	2,80750499672909e-10	CAT
ENST00000241052,5	951,410257773947	1,20327466198539	0,190721955834672	6,3090516071912	2,80750499672909e-10	1,8758241922048e-08	CAT	Upregulated	chr11	34438626	34438916	291	*	Promoter (<=1kb)	11	34438934	34472060	33127	1	847	-18	ENSG00000121691	CAT	catalase	NA	NA	NA	2,80750499672909e-10	CAT
ENST00000243457,4	117,218901649591	-4,25284269833885	1,08490557967296	-3,92001182224619	8,8544624936035e-05	0,00173009376283719	KCNJ2	Downregulated	chr17	70459285	70459476	192	*	Distal Intergenic	17	70169532	70180044	10513	1	3759	289753	ENSG00000123700	KCNJ2	potassium inwardly rectifying channel subfamily J member 2	NA	NA	NA	8,8544624936035e-05	KCNJ2
ENST00000246792,4	441,298450176362	0,888783648182356	0,189121217106053	4,69954488334302	2,6074191402698e-06	7,97183481345433e-05	RRAS	Upregulated	chr19	49640228	49640676	449	*	Promoter (<=1kb)	19	49635292	49640143	4852	2	6237	-85	ENSG00000126458	RRAS	RAS related	NA	NA	NA	2,6074191402698e-06	RRAS
ENST00000252818,5	406,143033332154	-0,830556210203783	0,224827217691242	-3,69419778767354	0,000220582062065501	0,00372541615796691	JUND	Downregulated	chr19	18281599	18282045	447	*	Promoter (<=1kb)	19	18279694	18281622	1929	2	3727	0	ENSG00000130522	JUND	JunD proto-oncogene, AP-1 transcription factor subunit	ENST00000252818,5	3727	0	0,000220582062065501	JUND
ENST00000258149,11	961,782838153824	-1,48223342153912	0,170815816684292	-8,67737806902646	4,04997040735399e-18	7,34093169638039e-16	MDM2	Downregulated	chr12	68807921	68809045	1125	*	Promoter (<=1kb)	12	68808177	68845544	37368	1	4193	0	ENSG00000135679	MDM2	MDM2 proto-oncogene	ENST00000258149,11;ENST00000393412,7;ENST00000311420,13;ENST00000493419,1;ENST00000393417,8;ENST00000258148,11;ENST00000539479,6;ENST00000393415,7;ENST00000523991,5;ENST00000543323,5;ENST00000393416,7	4193;4193;4193;4193;4193;4193;4193;4193;4193;4193;4193	0;0;0;0;0;0;0;0;0;0;0	4,04997040735399e-18	MDM2
ENST00000258243,7	89,4292829948395	-1,82454831600104	0,316362664837084	-5,76726813494451	8,05668157591535e-09	4,16424028472877e-07	URB2	Downregulated	chr1	229626152	229626483	332	*	Promoter (<=1kb)	1	229626247	229660200	33954	1	9816	0	ENSG00000135763	URB2	URB2 ribosome biogenesis homolog	ENST00000258243,7	9816	0	8,05668157591535e-09	URB2
ENST00000262971,3	191,266651085142	-0,732607461662557	0,224085027152983	-3,26932803574781	0,00107803242641864	0,0139037760307496	PIAS4	Downregulated	chr19	4007262	4007510	249	*	Promoter (<=1kb)	19	4007736	4039386	31651	1	51588	-226	ENSG00000105229	PIAS4	protein inhibitor of activated STAT 4	NA	NA	NA	0,00107803242641864	PIAS4
ENST00000263239,7	71,1301899706396	-1,22178021934439	0,429137570158807	-2,84705955456721	0,00441251067297333	0,0420049549569596	DDX18	Downregulated	chr2	117814445	117814728	284	*	Promoter (<=1kb)	2	117814691	117832377	17687	1	8886	0	ENSG00000088205	DDX18	DEAD-box helicase 18	ENST00000263239,7	8886	0	0,00441251067297333	DDX18
ENST00000264710,5	776,23742854835	0,60654635129814	0,175562982027416	3,4548647117615	0,000550569013458333	0,00804817905799231	RAB10	Upregulated	chr2	26033751	26034044	294	*	Promoter (<=1kb)	2	26034084	26137454	103371	1	10890	-40	ENSG00000084733	RAB10	RAB10, member RAS oncogene family	NA	NA	NA	0,000550569013458333	RAB10
ENST00000272091,8	106,75864876545	-1,70187108620164	0,282688207050011	-6,02031157918294	1,74081643521495e-09	1,01186303126365e-07	SDE2	Downregulated	chr1	225999288	225999627	340	*	Promoter (<=1kb)	1	225982702	225999343	16642	2	163859	0	ENSG00000143751	SDE2	SDE2 telomere maintenance homolog	ENST00000272091,8	163859	0	1,74081643521495e-09	SDE2
ENST00000286298,5	253,723658429726	0,616103839304466	0,202107360776777	3,04839881603787	0,00230064375597247	0,0255202832158978	SLC26A2	Upregulated	chr5	149960509	149960733	225	*	Promoter (<=1kb)	5	149960758	149987400	26643	1	1836	-25	ENSG00000155850	SLC26A2	solute carrier family 26 member 2	NA	NA	NA	0,00230064375597247	SLC26A2
ENST00000286364,9	117,727649707795	-1,10765749245062	0,272270847300767	-4,06821921418209	4,73738027197735e-05	0,00100757604946077	RASA2	Downregulated	chr3	141486872	141487415	544	*	Promoter (<=1kb)	3	141487027	141615344	128318	1	5922	0	ENSG00000155903	RASA2	RAS p21 protein activator 2	ENST00000286364,9;ENST00000515549,1	5922;5922	0;0	4,73738027197735e-05	RASA2
ENST00000296632,8	29,4937457443202	1,58143594881889	0,462554716771533	3,4189164902625	0,000628710187189873	0,00897208465666305	STARD4	Upregulated	chr5	111512430	111512738	309	*	Promoter (<=1kb)	5	111496033	111512535	16503	2	134429	0	ENSG00000164211	STARD4	StAR related lipid transfer domain containing 4	ENST00000666013,1;ENST00000500779,2;ENST00000296632,8;ENST00000512160,5;ENST00000511137,5;ENST00000502931,5;ENST00000505803,5;ENST00000502322,5;ENST00000509887,5;ENST00000511569,5;ENST00000511436,5;ENST00000510346,5;ENST00000455172,2;ENST00000508215,1	100505678;100505678;134429;134429;134429;134429;134429;134429;134429;134429;134429;134429;134429;134429	0;0;0;0;0;0;0;0;0;0;0;0;0;0	0,000628710187189873	STARD4
ENST00000296824,4	99,0459412358836	-1,58201600892181	0,277093382878403	-5,70932438908528	1,13425523043064e-08	5,71172569529724e-07	CCDC127	Downregulated	chr5	218130	218557	428	*	Promoter (<=1kb)	5	196868	218153	21286	2	133957	0	ENSG00000164366	CCDC127	coiled-coil domain containing 127	ENST00000296824,4;ENST00000651543,1;ENST00000504309,5;ENST00000502379,5;ENST00000505555,5;ENST00000510361,5;ENST00000264932,11;ENST00000509632,5;ENST00000504824,5	133957;6389;6389;6389;6389;6389;6389;6389;6389	0;0;0;0;0;0;0;0;0	1,13425523043064e-08	CCDC127
ENST00000302692,7	127,879238084672	-0,763279782168497	0,262569542501865	-2,90696237993055	0,00364957085987361	0,0367020352919889	SLC25A33	Downregulated	chr1	9539201	9539405	205	*	Promoter (<=1kb)	1	9539465	9585173	45709	1	84275	-60	ENSG00000171612	SLC25A33	solute carrier family 25 member 33	NA	NA	NA	0,00364957085987361	SLC25A33
ENST00000307063,9	90,3005945818602	-1,67027344395029	0,338506335625355	-4,93424573830984	8,04610855836374e-07	2,77600878901532e-05	PWWP2A	Downregulated	chr5	160119484	160119838	355	*	Promoter (<=1kb)	5	160091339	160119450	28112	2	114825	-34	ENSG00000170234	PWWP2A	PWWP domain containing 2A	NA	NA	NA	8,04610855836374e-07	PWWP2A
ENST00000308660,6	38,3156018625426	-1,14295524626563	0,397291501611952	-2,87686809717363	0,0040164344512559	0,0393231613144046	MARCHF3	Downregulated	chr5	127030645	127030883	239	*	Promoter (<=1kb)	5	126867714	127030558	162845	2	115123	-87	ENSG00000173926	MARCHF3	membrane associated ring-CH-type finger 3	NA	NA	NA	0,0040164344512559	MARCHF3
ENST00000310421,5	82,3822220399	-1,11529273249947	0,288947933046904	-3,85983980137496	0,000113461382793898	0,00215844522240003	VCPIP1	Downregulated	chr8	66667196	66667508	313	*	Promoter (<=1kb)	8	66628487	66667231	38745	2	80124	0	ENSG00000175073	VCPIP1	valosin containing protein interacting protein 1	ENST00000310421,5	80124	0	0,000113461382793898	VCPIP1
ENST00000325144,5	78,9166110283619	-1,30700293874069	0,297340222142145	-4,39564795278814	1,10442807175104e-05	0,000285421722618378	ZBTB2	Downregulated	chr6	151390378	151390732	355	*	Promoter (<=1kb)	6	151364115	151391559	27445	2	57621	827	ENSG00000181472	ZBTB2	zinc finger and BTB domain containing 2	ENST00000325144,5	57621	0	1,10442807175104e-05	ZBTB2
ENST00000327827,12	127,704078809344	-2,33516593277267	0,281159320710625	-8,30549002206501	9,94083259044109e-17	1,51160630085968e-14	HAPSTR1	Downregulated	chr16	9091332	9091657	326	*	Promoter (<=1kb)	16	9091644	9121635	29992	1	29035	0	ENSG00000182831	HAPSTR1	HUWE1 associated protein modifying stress responses	ENST00000327827,12	29035	0	9,94083259044109e-17	HAPSTR1
ENST00000332783,12	30,4610271690419	-1,61426873103518	0,449331925224065	-3,59259745505555	0,000327398149332283	0,00514853323927012	ASB7	Downregulated	chr15	100602206	100603006	801	*	Promoter (<=1kb)	15	100602589	100651701	49113	1	140460	0	ENSG00000183475	ASB7	ankyrin repeat and SOCS box containing 7	ENST00000332783,12;ENST00000558747,5;ENST00000343276,4;ENST00000559827,1	140460;140460;140460;55180	0;0;0;0	0,000327398149332283	ASB7
ENST00000333421,7	81,2464257718869	-2,53515857439054	0,324043670942915	-7,82350899498711	5,13708841813534e-15	6,51506482066664e-13	ABHD17B	Downregulated	chr9	71911159	71911387	229	*	Promoter (<=1kb)	9	71865152	71911193	46042	2	51104	0	ENSG00000107362	ABHD17B	abhydrolase domain containing 17B, depalmitoylase	ENST00000333421,7	51104	0	5,13708841813534e-15	ABHD17B
ENST00000335870,7	46,7257820033322	-2,03490938539504	0,394474882767499	-5,15852713135705	2,48900044962239e-07	9,68518157911304e-06	ZNF212	Downregulated	chr7	149233902	149234070	169	*	Distal Intergenic	7	149239651	149255606	15956	1	7988	-5581	ENSG00000170260	ZNF212	zinc finger protein 212	NA	NA	NA	2,48900044962239e-07	ZNF212
ENST00000337190,7	122,362094307179	1,21996479391218	0,348624789181563	3,49936330338467	0,000466370665348764	0,00702556776991103	MXD4	Upregulated	chr4	2262169	2262391	223	*	Promoter (<=1kb)	4	2247432	2262109	14678	2	10608	-60	ENSG00000123933	MXD4	MAX dimerization protein 4	NA	NA	NA	0,000466370665348764	MXD4
ENST00000340067,4	29,7800012031722	-2,51071643981204	0,531066501285633	-4,7276874623686	2,27091371628944e-06	7,0372636135784e-05	KCTD21	Downregulated	chr11	78188571	78188841	271	*	Promoter (<=1kb)	11	78171249	78188626	17378	2	283219	0	ENSG00000188997	KCTD21	potassium channel tetramerization domain containing 21	ENST00000340067,4;ENST00000526208,5;ENST00000529350,1;ENST00000530018,5;ENST00000528776,1;ENST00000530267,5;ENST00000530535,5	283219;283219;283219;283219;283219;57558;57558	0;0;0;0;0;0;0	2,27091371628944e-06	KCTD21
ENST00000350997,12	1646,38109327644	0,746546291134754	0,167582595856023	4,45479608023342	8,39729703311097e-06	0,000224206193884056	FADS1	Upregulated	chr11	61816586	61817130	545	*	Promoter (<=1kb)	11	61799627	61817003	17377	2	3992	0	ENSG00000149485	FADS1	fatty acid desaturase 1	ENST00000350997,12;ENST00000424501,5;ENST00000421879,5;ENST00000491310,5;ENST00000544309,5;ENST00000448607,1;ENST00000541683,1;ENST00000574708,5;ENST00000257261,10;ENST00000522639,1;ENST00000522056,5;ENST00000517839,1	3992;3992;3992;3992;3992;3992;3992;9415;9415;9415;9415;9415	0;0;0;0;0;0;0;0;0;0;0;0	8,39729703311097e-06	FADS1
ENST00000360954,3	17,8115781932636	-3,44765076124356	0,731322667624735	-4,71426760562638	2,42581684668262e-06	7,449868463904e-05	HS3ST3B1	Downregulated	chr17	14300901	14301079	179	*	Promoter (<=1kb)	17	14301081	14349404	48324	1	9953	-2	ENSG00000125430	HS3ST3B1	heparan sulfate-glucosamine 3-sulfotransferase 3B1	ENST00000360954,3;ENST00000466596,5	9953;9953	-2;-4	2,42581684668262e-06	HS3ST3B1
ENST00000366645,1	89,8184434397642	-4,04441301727104	0,390894517846573	-10,3465585538308	4,33799586572599e-25	1,3818030086709e-22	EXOC8	Downregulated	chr1	231337618	231338059	442	*	Promoter (<=1kb)	1	231332753	231337852	5100	2	149371	0	ENSG00000116903	EXOC8	exocyst complex component 8	ENST00000366645,1;ENST00000391858,8	149371;83932	0;0	4,33799586572599e-25	EXOC8
ENST00000366675,3	103,475219995723	-1,11703825540874	0,26441436565366	-4,22457476032858	2,39392373981143e-05	0,000559549035225208	TAF5L	Downregulated	chr1	229594707	229594881	175	*	Exon (ENST00000258281,7/27097, exon 5 of 5)	1	229599194	229625970	26777	2	27097	31089	ENSG00000135801	TAF5L	TATA-box binding protein associated factor 5 like	ENST00000258281,7	27097	0	2,39392373981143e-05	TAF5L
ENST00000367262,4	103,054495854605	-0,937401937466065	0,281301503774478	-3,33237442704035	0,000861083200141682	0,0116199572338331	RABIF	Downregulated	chr1	202888850	202889062	213	*	Promoter (<=1kb)	1	202878282	202889149	10868	2	5877	87	ENSG00000183155	RABIF	RAB interacting factor	ENST00000367262,4	5877	0	0,000861083200141682	RABIF
ENST00000368192,9	25,9983570918955	-1,66819918883142	0,535874563175648	-3,11304044540852	0,00185170639700447	0,0214032257550804	ETV3	Downregulated	chr1	157138344	157138605	262	*	Promoter (<=1kb)	1	157121191	157138395	17205	2	2117	0	ENSG00000117036	ETV3	ETS variant transcription factor 3	ENST00000368192,9;ENST00000326786,4	2117;2117	0;0	0,00185170639700447	ETV3
ENST00000370277,5	823,501511036807	0,588796782070955	0,186061253746364	3,16453194964274	0,00155332606869572	0,0185815783082317	CETN2	Upregulated	chrX	152830731	152830910	180	*	Promoter (<=1kb)	23	152826994	152830757	3764	2	1069	0	ENSG00000147400	CETN2	centrin 2	ENST00000370277,5	1069	0	0,00155332606869572	CETN2
ENST00000371279,4	37,3667627022281	-5,41778884263964	0,811050666869998	-6,67996348926996	2,39001786191476e-11	1,88138360084175e-09	PARS2	Downregulated	chr1	54764599	54764769	171	*	Promoter (<=1kb)	1	54756898	54764523	7626	2	25973	-76	ENSG00000162396	PARS2	prolyl-tRNA synthetase 2, mitochondrial	NA	NA	NA	2,39001786191476e-11	PARS2
ENST00000372114,4	13,7250032477798	-2,61089064649921	0,776704314278818	-3,36149883359855	0,000775206840350586	0,0107252606992747	TP53RK	Downregulated	chr20	46689469	46689837	369	*	Promoter (<=1kb)	20	46684365	46689444	5080	2	112858	-25	ENSG00000172315	TP53RK	TP53 regulating kinase	NA	NA	NA	0,000775206840350586	TP53RK
ENST00000374694,3	358,416400083736	-3,10275133410519	0,238969688081184	-12,9838698749571	1,51051331111393e-38	1,14941671235153e-35	FZD8	Downregulated	chr10	35693097	35693242	146	*	Distal Intergenic	10	35638247	35642296	4050	2	8325	-50801	ENSG00000177283	FZD8	frizzled class receptor 8	NA	NA	NA	1,51051331111393e-38	FZD8
ENST00000376588,4	1128,01560563342	0,654967001528574	0,186960418339055	3,50323885316079	0,000459637105994172	0,0069488404423865	PSAT1	Upregulated	chr9	78297070	78297232	163	*	Promoter (<=1kb)	9	78297125	78330093	32969	1	29968	0	ENSG00000135069	PSAT1	phosphoserine aminotransferase 1	ENST00000376588,4;ENST00000347159,6	29968;29968	0;0	0,000459637105994172	PSAT1
ENST00000377648,5	128,213633228396	-3,29993599262977	0,32395795496398	-10,1863094949982	2,28265679745205e-24	7,10580685334108e-22	PHF13	Downregulated	chr1	6613166	6613638	473	*	Promoter (<=1kb)	1	6613731	6624030	10300	1	148479	-93	ENSG00000116273	PHF13	PHD finger protein 13	ENST00000467612,5;ENST00000463043,1	9903;9903	0;0	2,28265679745205e-24	PHF13
ENST00000378536,5	575,354830293362	-0,956060263590638	0,205410169743478	-4,65439595704825	3,24931858313262e-06	9,67519926807989e-05	SKI	Downregulated	chr1	2227726	2227996	271	*	Promoter (<=1kb)	1	2228319	2310213	81895	1	6497	-323	ENSG00000157933	SKI	SKI proto-oncogene	ENST00000704337,1	6497	0	3,24931858313262e-06	SKI
ENST00000379562,9	65,794417210309	-1,0397228621432	0,350643606995926	-2,96518413967626	0,00302501804464219	0,0316771193864404	KIN	Downregulated	chr10	7787693	7788016	324	*	Promoter (<=1kb)	10	7750962	7787993	37032	2	22944	0	ENSG00000151657	KIN	Kin17 DNA and RNA binding protein	ENST00000379562,9	22944	0	0,00302501804464219	KIN
ENST00000383794,7	17,9324605482283	-1,68180224242583	0,569952913670629	-2,95077400621506	0,00316978750513987	0,0327919784425233	CCDC174	Downregulated	chr3	14651505	14651786	282	*	Promoter (<=1kb)	3	14651762	14672655	20894	1	51244	0	ENSG00000154781	CCDC174	coiled-coil domain containing 174	ENST00000383794,7;ENST00000463438,5;ENST00000303688,8;ENST00000465759,1	51244;51244;51244;51244	0;0;0;0	0,00316978750513987	CCDC174
ENST00000389532,9	16,6307665052228	-1,835900590999	0,610898077350316	-3,00524859885295	0,00265363863342991	0,0287554496535518	CAMSAP1	Downregulated	chr9	135907530	135907811	282	*	Promoter (<=1kb)	9	135808487	135907546	99060	2	157922	0	ENSG00000130559	CAMSAP1	calmodulin regulated spectrin associated protein 1	ENST00000423793,1;ENST00000389532,9	107987141;157922	-1;0	0,00265363863342991	CAMSAP1
ENST00000394264,7	53,7772219682502	-1,60312698792744	0,361632032332574	-4,43303370441789	9,29163339789362e-06	0,000246165382303576	PABIR1	Downregulated	chr9	68779915	68780342	428	*	Promoter (<=1kb)	9	68780065	68785566	5502	1	116224	0	ENSG00000187866	PABIR1	PP2A Aalpha (PPP2R1A) and B55A (PPP2R2A) interacting phosphatase regulator 1	ENST00000394264,7;ENST00000265382,8;ENST00000541509,5;ENST00000472907,6;ENST00000377284,5;ENST00000437200,5;ENST00000440050,5;ENST00000478500,3	116224;8395;8395;8395;8395;8395;8395;8395	0;0;0;0;0;0;0;0	9,29163339789362e-06	PABIR1
ENST00000396398,8	54,5733666646329	1,05407758601015	0,342393778919247	3,07855355706902	0,00208008137488028	0,023526733766916	NAGA	Upregulated	chr22	42070634	42070893	260	*	Promoter (<=1kb)	22	42058334	42070812	12479	2	4668	0	ENSG00000198951	NAGA	alpha-N-acetylgalactosaminidase	ENST00000396398,8;ENST00000403363,5;ENST00000402937,1	4668;4668;4668	0;0;0	0,00208008137488028	NAGA
ENST00000397786,7	511,967475942893	-0,614554826532619	0,184171166541985	-3,33686775227391	0,000847282538336655	0,0115017135060428	MED13	Downregulated	chr17	62065787	62066015	229	*	Promoter (<=1kb)	17	61942605	62065278	122674	2	9969	-509	ENSG00000108510	MED13	mediator complex subunit 13	NA	NA	NA	0,000847282538336655	MED13
ENST00000416247,4	74,2747793268447	-1,24760676628681	0,313549402162126	-3,97897989179297	6,92115937089372e-05	0,00139001642086703	SMIM13	Downregulated	chr6	11093814	11094097	284	*	Promoter (<=1kb)	6	11093834	11138733	44900	1	221710	0	ENSG00000224531	SMIM13	small integral membrane protein 13	ENST00000416247,4	221710	0	6,92115937089372e-05	SMIM13
ENST00000421832,3	19,8546701835764	-1,86762596426268	0,566588141579295	-3,29626730107147	0,000979787445359077	0,0129530631943938	CTU1	Downregulated	chr19	51108245	51108509	265	*	Promoter (<=1kb)	19	51097606	51108409	10804	2	90353	0	ENSG00000142544	CTU1	cytosolic thiouridylase subunit 1	ENST00000421832,3	90353	0	0,000979787445359077	CTU1
ENST00000427159,7	796,339110967528	-0,757271142205974	0,230966999630571	-3,27869844357514	0,00104287011688493	0,0136039923723551	FTSJ3	Downregulated	chr17	63827593	63827732	140	*	Promoter (<=1kb)	17	63819433	63827663	8231	2	117246	0	ENSG00000108592	FTSJ3	FtsJ RNA 2'-O-methyltransferase 3	ENST00000427159,7;ENST00000584574,5;ENST00000585145,1;ENST00000579708,5;ENST00000310144,11;ENST00000581842,5;ENST00000582130,5;ENST00000584320,5;ENST00000583283,1;ENST00000581764,1;ENST00000585123,5;ENST00000579147,5;ENST00000580864,5;ENST00000584536,5;ENST00000703608,1;ENST00000585242,5;ENST00000578570,5;ENST00000584880,6;ENST00000375812,8;ENST00000580265,1;ENST00000703609,1	117246;117246;117246;5705;5705;5705;5705;5705;5705;5705;5705;5705;5705;5705;5705;5705;5705;5705;5705;5705;5705	0;0;0;0;0;0;0;0;0;0;0;0;0;0;0;0;0;0;0;0;0	0,00104287011688493	FTSJ3
ENST00000433351,7	523,01001219565	0,590820731656801	0,207911306239034	2,84169602098281	0,00448742558282756	0,0425358257494734	PCYOX1	Upregulated	chr2	70258042	70258288	247	*	Promoter (<=1kb)	2	70258137	70281185	23049	1	51449	0	ENSG00000116005	PCYOX1	prenylcysteine oxidase 1	ENST00000422380,5;ENST00000414812,5;ENST00000433351,7;ENST00000264441,9	51449;51449;51449;51449	0;0;0;0	0,00448742558282756	PCYOX1
ENST00000441788,7	67,4471621071935	-1,71184838742908	0,326203599373607	-5,2477912282889	1,53933594077176e-07	6,25646420793793e-06	FZR1	Downregulated	chr19	3506010	3506242	233	*	Promoter (<=1kb)	19	3506311	3538334	32024	1	51343	-69	ENSG00000105325	FZR1	fizzy and cell division cycle 20 related 1	NA	NA	NA	1,53933594077176e-07	FZR1
ENST00000455833,7	26,3338484358845	-3,21218797423008	0,595038992849204	-5,39828147874693	6,72822511020033e-08	2,92560315347346e-06	IFFO2	Downregulated	chr1	18956769	18956968	200	*	Promoter (<=1kb)	1	18904280	18956676	52397	2	126917	-93	ENSG00000169991	IFFO2	intermediate filament family orphan 2	NA	NA	NA	6,72822511020033e-08	IFFO2
ENST00000499247,3	60,9401947693309	-1,64254737759353	0,416043902428784	-3,94801454366873	7,8802018439423e-05	0,00156427716893446	TOB1	Downregulated	chr17	50866255	50866521	267	*	Promoter (<=1kb)	17	50862223	50866354	4132	2	10140	0	ENSG00000141232	TOB1	transducer of ERBB2, 1	ENST00000499247,3;ENST00000268957,3;ENST00000509385,1	10140;10140;10140	0;0;0	7,8802018439423e-05	TOB1
ENST00000519948,4	383,73094821028	-1,86745182925246	0,232776270315425	-8,02251804585558	1,03599173950249e-15	1,41899788559656e-13	ATXN7L3B	Downregulated	chr12	74537758	74537994	237	*	Promoter (<=1kb)	12	74537835	74545430	7596	1	552889	0	ENSG00000253719	ATXN7L3B	ataxin 7 like 3B	ENST00000519948,4	552889	0	1,03599173950249e-15	ATXN7L3B
ENST00000519948,4	383,73094821028	-1,86745182925246	0,232776270315425	-8,02251804585558	1,03599173950249e-15	1,41899788559656e-13	ATXN7L3B	Downregulated	chr12	74634651	74634826	176	*	Distal Intergenic	12	74537835	74545430	7596	1	552889	96816	ENSG00000253719	ATXN7L3B	ataxin 7 like 3B	NA	NA	NA	1,03599173950249e-15	ATXN7L3B
ENST00000524856,1	14,6635586984445	-2,24830640311102	0,665393918276927	-3,37891035874378	0,000727737330584218	0,0101816324995016	MAP3K11	Downregulated	chr11	65615344	65615661	318	*	Promoter (<=1kb)	11	65606435	65615382	8948	2	4296	0	ENSG00000173327	MAP3K11	mitogen-activated protein kinase kinase kinase 11	ENST00000524856,1	4296	0	0,000727737330584218	MAP3K11
ENST00000526991,3	143,769282942464	-1,04858954594711	0,241719422853131	-4,33804422321594	1,43756233666918e-05	0,000358005296824685	CHMP1B	Downregulated	chr18	11803944	11804720	777	*	Intron (ENST00000334049,11/2774, intron 4 of 11)	18	11851413	11854444	3032	1	57132	-46693	ENSG00000255112	CHMP1B	charged multivesicular body protein 1B	ENST00000334049,11;ENST00000535121,5;ENST00000269162,9;ENST00000423027,8;ENST00000585642,5;ENST00000590972,1;ENST00000590228,1	2774;2774;2774;2774;2774;2774;2774	0;0;0;0;0;0;0	1,43756233666918e-05	CHMP1B
ENST00000547094,1	29,2692423777421	-2,14551645820714	0,640636657997204	-3,34903791630435	0,000810926973603065	0,0111072667574412	LINC02399	Downregulated	chr12	90098877	90099092	216	*	Intron (ENST00000651272,1/105369890, intron 6 of 6)	12	89947693	89949726	2034	1	105369891	151184	ENSG00000257725	LINC02399	long intergenic non-protein coding RNA 2399	ENST00000651272,1	105369890	0	0,000810926973603065	LINC02399
ENST00000547094,1	29,2692423777421	-2,14551645820714	0,640636657997204	-3,34903791630435	0,000810926973603065	0,0111072667574412	LINC02399	Downregulated	chr12	90091317	90091554	238	*	Intron (ENST00000651272,1/105369890, intron 5 of 6)	12	89947693	89949726	2034	1	105369891	143624	ENSG00000257725	LINC02399	long intergenic non-protein coding RNA 2399	ENST00000651272,1	105369890	0	0,000810926973603065	LINC02399
ENST00000547715,1	21,8259425295549	-1,87311292198591	0,578800695052622	-3,23619673921714	0,00121133863707835	0,015320134175496	PTPRB	Downregulated	chr12	70576313	70576452	140	*	Exon (ENST00000334414,11/5787, exon 11 of 34)	12	70608729	70609788	1060	2	5787	33336	ENSG00000127329	PTPRB	protein tyrosine phosphatase receptor type B	ENST00000334414,11;ENST00000550358,5;ENST00000538708,5;ENST00000550857,5;ENST00000261266,9;ENST00000551525,5;ENST00000548122,2	5787;5787;5787;5787;5787;5787;5787	0;0;0;0;0;0;0	0,00121133863707835	PTPRB
ENST00000552736,2	4,90677759913845	3,56348760129632	1,23216628925723	2,89205088011656	0,00382735958638038	0,0378443978284737		Upregulated	chr12	77559513	77560160	648	*	Intron (ENST00000550042,2/89795, intron 1 of 8)	12	77379770	77390869	11100	1	124902972	179743	NA	LOC124902972	uncharacterized LOC124902972	ENST00000550042,2	89795	0	0,00382735958638038	No Name
ENST00000552736,2	4,90677759913845	3,56348760129632	1,23216628925723	2,89205088011656	0,00382735958638038	0,0378443978284737		Upregulated	chr12	77540945	77541140	196	*	Intron (ENST00000550042,2/89795, intron 1 of 8)	12	77379770	77390869	11100	1	124902972	161175	NA	LOC124902972	uncharacterized LOC124902972	ENST00000550042,2	89795	0	0,00382735958638038	No Name
ENST00000589666,6	85,210518848518	-1,05805503662144	0,296095030379583	-3,57336303572896	0,000352425619401579	0,00547919830754079	UNK	Downregulated	chr17	75784756	75785247	492	*	Promoter (<=1kb)	17	75784806	75825799	40994	1	85451	0	ENSG00000132478	UNK	unk zinc finger	ENST00000591893,1;ENST00000586607,5;ENST00000589666,6;ENST00000589790,1;ENST00000587501,1;ENST00000586527,1;ENST00000592629,1	100616282;3021;85451;85451;85451;85451;85451	0;0;0;0;0;0;0	0,000352425619401579	UNK
ENST00000610935,2	83,4278062830484	-0,98689123109874	0,302508817115433	-3,26235526127543	0,00110490579754447	0,0141968993517511	ZNF787	Downregulated	chr19	56121418	56121560	143	*	Promoter (<=1kb)	19	56087366	56121295	33930	2	126208	-123	ENSG00000142409	ZNF787	zinc finger protein 787	NA	NA	NA	0,00110490579754447	ZNF787
ENST00000623998,1	22,4160338586432	-1,44999018160427	0,516039943143306	-2,80984098395965	0,00495659828102787	0,0459029930055705		Downregulated	chr21	5327731	5328022	292	*	Distal Intergenic	21	5155499	5163695	8197	2	102724200	-164036	ENSG00000280433	LOC102724200	trafficking protein particle complex subunit 10-like	NA	NA	NA	0,00495659828102787	No Name
ENST00000653120,1	5,96511567211494	5,45120880339364	1,46605515547471	3,71828357414597	0,000200581034357176	0,00343419803448779		Upregulated	chr11	59615930	59616254	325	*	Promoter (<=1kb)	11	59616332	59621014	4683	1	101927226	-78	NA	LOC101927226	uncharacterized LOC101927226	ENST00000661394,1	101927226	0	0,000200581034357176	No Name
ENST00000661579,1	6,09211920479048	-3,74668871443142	1,31163351125827	-2,8565057863131	0,00428332196985923	0,0411114589957099	TMEM11-DT	Downregulated	chr17	21214263	21214615	353	*	Promoter (<=1kb)	17	21214322	21219657	5336	1	107984969	0	ENSG00000235530	TMEM11-DT	TMEM11 divergent transcript	ENST00000661579,1;ENST00000580291,5;ENST00000439136,2	107984969;107984969;107984969	0;0;0	0,00428332196985923	TMEM11-DT
ENST00000682097,1	50,0523621496894	1,65984559079474	0,440210510031656	3,77057238064439	0,000162873553552709	0,00290101308584064	FLNB	Upregulated	chr3	57969824	57970115	292	*	Distal Intergenic	3	58008398	58108103	99706	1	2317	-38283	ENSG00000136068	FLNB	filamin B	NA	NA	NA	0,000162873553552709	FLNB
ENST00000685191,1	8,29228958047586	-4,21052059617706	1,25137804850441	-3,3647070932795	0,000766249563915241	0,010622793802578	MYH9	Downregulated	chr22	36388075	36388397	323	*	Promoter (<=1kb)	22	36320957	36388010	67054	2	4627	-65	ENSG00000100345	MYH9	myosin heavy chain 9	NA	NA	NA	0,000766249563915241	MYH9
ENST00000687721,1	19,156733002391	1,57475431635644	0,525558599921666	2,99634392166955	0,00273238073223893	0,0293993864017884		Upregulated	chr7	156153980	156154672	693	*	Distal Intergenic	7	156030618	156034564	3947	2	124901789	-119416	ENSG00000289588	LOC124901789	uncharacterized LOC124901789	NA	NA	NA	0,00273238073223893	No Name
ENST00000702769,1	120,461714657726	-0,977758635469076	0,261778896483514	-3,73505522638894	0,00018767399747447	0,00325801108163221		Downregulated	chr12	88299744	88299970	227	*	Distal Intergenic	12	88381483	88419279	37797	2	124902978	119309	NA	LOC124902978	uncharacterized LOC124902978	NA	NA	NA	0,00018767399747447	No Name
