# Supplementary material for: The G-quadruplex experimental drug QN-302 impairs liposarcoma cell growth by inhibiting MDM2 expression and restoring p53 levels
Source: Nucleic Acids Res. 2025 Feb 13;53(4):gkaf085. doi: 10.1093/nar/gkaf085 (PMC11822379; doi:10.1093/nar/gkaf085)
Supplement: gkaf085_Supplemental_Files [file gkaf085_supplemental_files.zip › PA_G4positivegenes_deseq.txt]

Transcript	baseMean	logfc	lfcSE	stat	pvalue	padj	Gene	sig	seqnames	start	end	width	strand	annotation	geneChr	geneStart	geneEnd	geneLength	geneStrand	geneId	distanceToTSS	ENSEMBL	SYMBOL	GENENAME	flank_txIds	flank_geneIds	flank_gene_distances	fdr	labels
ENST00000259241,7	90,0217215849304	-1,03065692158607	0,320875282421545	-3,21201718564306	0,0013180649038203	0,0362203176883149	HS6ST1	Downregulated	chr2	128471169	128471540	372	*	Distal Intergenic	2	128265480	128318868	53389	2	9394	-152301	ENSG00000136720	HS6ST1	heparan sulfate 6-O-sulfotransferase 1	NA	NA	NA	0,0013180649038203	HS6ST1
ENST00000526991,3	140,380063123621	-0,978331193413097	0,303176352272958	-3,22693767531142	0,00125122710682128	0,0348029328391243	CHMP1B	Downregulated	chr18	11804030	11804720	691	*	Intron (ENST00000334049,11/2774, intron 4 of 11)	18	11851413	11854444	3032	1	57132	-46693	ENSG00000255112	CHMP1B	charged multivesicular body protein 1B	ENST00000334049,11;ENST00000535121,5;ENST00000269162,9;ENST00000423027,8;ENST00000585642,5;ENST00000590972,1;ENST00000590228,1	2774;2774;2774;2774;2774;2774;2774	0;0;0;0;0;0;0	0,00125122710682128	CHMP1B
ENST00000526991,3	140,380063123621	-0,978331193413097	0,303176352272958	-3,22693767531142	0,00125122710682128	0,0348029328391243	CHMP1B	Downregulated	chr18	11804799	11805250	452	*	Intron (ENST00000334049,11/2774, intron 4 of 11)	18	11851413	11854444	3032	1	57132	-46163	ENSG00000255112	CHMP1B	charged multivesicular body protein 1B	ENST00000334049,11;ENST00000535121,5;ENST00000269162,9;ENST00000423027,8;ENST00000585642,5;ENST00000590972,1;ENST00000590228,1	2774;2774;2774;2774;2774;2774;2774	0;0;0;0;0;0;0	0,00125122710682128	CHMP1B
