# Supplementary material for: The G-quadruplex experimental drug QN-302 impairs liposarcoma cell growth by inhibiting MDM2 expression and restoring p53 levels
Source: Nucleic Acids Res. 2025 Feb 13;53(4):gkaf085. doi: 10.1093/nar/gkaf085 (PMC11822379; doi:10.1093/nar/gkaf085)
Supplement: gkaf085_Supplemental_Files [file gkaf085_supplemental_files.zip › WD_G4positivegenes_deseq.txt]

Transcript	baseMean	logfc	lfcSE	stat	pvalue	padj	Gene	sig	seqnames	start	end	width	strand	annotation	geneChr	geneStart	geneEnd	geneLength	geneStrand	geneId	distanceToTSS	ENSEMBL	SYMBOL	GENENAME	flank_txIds	flank_geneIds	flank_gene_distances	fdr	labels
ENST00000186436,10	131,731887730921	-0,801806063638083	0,285463066231553	-2,80879090322564	0,00497279329245603	0,0588721319247325	TMEM131	Downregulated	chr2	97995893	97996270	378	*	Promoter (<=1kb)	2	97756336	97995948	239613	2	23505	0	ENSG00000075568	TMEM131	transmembrane protein 131	ENST00000186436,10	23505	0	0,00497279329245603	TMEM131
ENST00000216268,6	163,494976415417	-0,937025264566858	0,260599753268208	-3,59564908567844	0,000323583748534707	0,00698798414998996	ZBED4	Downregulated	chr22	49853511	49853768	258	*	Promoter (<=1kb)	22	49853844	49890080	36237	1	9889	-76	ENSG00000100426	ZBED4	zinc finger BED-type containing 4	NA	NA	NA	0,000323583748534707	ZBED4
ENST00000216373,10	61,1208818212935	-0,906195864773669	0,332937140450906	-2,72182269465756	0,00649229650579552	0,0716806457218668	SOS2	Downregulated	chr14	50231708	50231959	252	*	Promoter (<=1kb)	14	50117130	50231578	114449	2	6655	-130	ENSG00000100485	SOS2	SOS Ras/Rho guanine nucleotide exchange factor 2	NA	NA	NA	0,00649229650579552	SOS2
ENST00000217381,3	160,446551084509	0,77990906434858	0,23389770170578	3,33440242747501	0,000854828853056069	0,0152308272795468	SNTA1	Upregulated	chr20	33443732	33443877	146	*	Promoter (<=1kb)	20	33407957	33443763	35807	2	6640	0	ENSG00000101400	SNTA1	syntrophin alpha 1	ENST00000217381,3	6640	0	0,000854828853056069	SNTA1
ENST00000221086,8	160,386769936414	-0,932731108496241	0,243460331581412	-3,83114202809808	0,000127549847223045	0,00323421292883794	MTMR9	Downregulated	chr8	11284540	11284849	310	*	Promoter (<=1kb)	8	11284816	11328146	43331	1	66036	0	ENSG00000104643	MTMR9	myotubularin related protein 9	ENST00000221086,8;ENST00000530200,1	66036;66036	0;0	0,000127549847223045	MTMR9
ENST00000221665,5	57,8895362751195	-2,23897731086295	0,362711008097146	-6,17289594437474	6,70503434119223e-10	6,68244518806415e-08	FIZ1	Downregulated	chr19	55599451	55599734	284	*	Promoter (<=1kb)	19	55591376	55599517	8142	2	84922	0	ENSG00000179943	FIZ1	FLT3 interacting zinc finger 1	ENST00000221665,5;ENST00000590714,1;ENST00000592585,1	84922;84922;84922	0;0;0	6,70503434119223e-10	FIZ1
ENST00000225388,9	732,899626318195	-1,21768567654754	0,18340033791638	-6,63949527237367	3,14759097534633e-11	4,41065060206989e-09	NUFIP2	Downregulated	chr17	29294336	29294472	137	*	Promoter (<=1kb)	17	29255839	29294148	38310	2	57532	-188	ENSG00000108256	NUFIP2	nuclear FMR1 interacting protein 2	NA	NA	NA	3,14759097534633e-11	NUFIP2
ENST00000225719,9	509,307508140934	0,527830026517797	0,195271992789876	2,703050340075	0,00687063399504337	0,0751014696572571	CPD	Upregulated	chr17	30378843	30379192	350	*	Promoter (<=1kb)	17	30378927	30469989	91063	1	1362	0	ENSG00000108582	CPD	carboxypeptidase D	ENST00000225719,9	1362	0	0,00687063399504337	CPD
ENST00000228437,10	86,1465795816963	-2,18761729689954	0,315998346689539	-6,92287576760272	4,42565869065209e-12	7,29920362988345e-10	PRDM4	Downregulated	chr12	107761116	107761350	235	*	Promoter (<=1kb)	12	107732871	107761137	28267	2	11108	0	ENSG00000110851	PRDM4	PR/SET domain 4	ENST00000228437,10;ENST00000550376,5	11108;11108	0;0	4,42565869065209e-12	PRDM4
ENST00000228506,8	927,158432981959	0,506914716808075	0,167765558389234	3,0215660572713	0,00251470764664386	0,0350011997091125	MLEC	Upregulated	chr12	120686666	120687029	364	*	Promoter (<=1kb)	12	120687149	120701859	14711	1	9761	-120	ENSG00000110917	MLEC	malectin	NA	NA	NA	0,00251470764664386	MLEC
ENST00000234875,9	2156,64691279522	0,609961247298327	0,168285408496671	3,6245640828117	0,000289449246105509	0,00639912882522939	RPL22	Upregulated	chr1	6199548	6199813	266	*	Promoter (<=1kb)	1	6185020	6199595	14576	2	6146	0	ENSG00000116251	RPL22	ribosomal protein L22	ENST00000234875,9;ENST00000480661,1;ENST00000497965,5;ENST00000471204,5;ENST00000465387,5;ENST00000462296,5;ENST00000465335,1	6146;6146;6146;6146;6146;6146;6146	0;0;0;0;0;0;0	0,000289449246105509	RPL22
ENST00000239243,7	49,0860736734027	-1,50192878432761	0,381149949456905	-3,94051943721281	8,13053620665606e-05	0,00218341215105834	MSX2	Downregulated	chr5	174724517	174724665	149	*	Promoter (<=1kb)	5	174724582	174730896	6315	1	4488	0	ENSG00000120149	MSX2	msh homeobox 2	ENST00000239243,7;ENST00000507785,2	4488;4488	0;0	8,13053620665606e-05	MSX2
ENST00000241052,5	241,683352720924	0,856941328392078	0,232771185477807	3,6814751217297	0,000231888419465594	0,00532229614972941	CAT	Upregulated	chr11	34438784	34438998	215	*	Promoter (<=1kb)	11	34438934	34472060	33127	1	847	0	ENSG00000121691	CAT	catalase	ENST00000241052,5	847	0	0,000231888419465594	CAT
ENST00000243903,6	43,0339546663577	-1,16708571844572	0,394889140330449	-2,95547686489702	0,00312186109672391	0,041705712147119	ACTR5	Downregulated	chr20	38748104	38748428	325	*	Promoter (<=1kb)	20	38748460	38772520	24061	1	79913	-32	ENSG00000101442	ACTR5	actin related protein 5	NA	NA	NA	0,00312186109672391	ACTR5
ENST00000246792,4	657,750020737908	0,801422974750352	0,182017397243948	4,40300205851338	1,06763152588086e-05	0,000374012194508299	RRAS	Upregulated	chr19	49640226	49640564	339	*	Promoter (<=1kb)	19	49635292	49640143	4852	2	6237	-83	ENSG00000126458	RRAS	RAS related	NA	NA	NA	1,06763152588086e-05	RRAS
ENST00000252137,11	18,7963585282258	-3,37801470758688	0,700406597818559	-4,82293387599121	1,4146187757481e-06	6,4936576659156e-05	ESS2	Downregulated	chr22	19144596	19144856	261	*	Promoter (<=1kb)	22	19130279	19144651	14373	2	8220	0	ENSG00000100056	ESS2	ess-2 splicing factor homolog	ENST00000252137,11;ENST00000434568,5;ENST00000472073,1;ENST00000469466,1	8220;8220;8220;8220	0;0;0;0	1,4146187757481e-06	ESS2
ENST00000252818,5	328,243890909135	-1,45348179667843	0,271998009798863	-5,34372217558963	9,10570980407054e-08	5,71390954944319e-06	JUND	Downregulated	chr19	18281651	18281879	229	*	Promoter (<=1kb)	19	18279694	18281622	1929	2	3727	-29	ENSG00000130522	JUND	JunD proto-oncogene, AP-1 transcription factor subunit	NA	NA	NA	9,10570980407054e-08	JUND
ENST00000253047,7	30,3052557601101	1,22177310502556	0,41509194240686	2,94337947863132	0,00324650202392079	0,0428809767681161	TMEM160	Upregulated	chr19	47048640	47048796	157	*	Promoter (<=1kb)	19	47045909	47048624	2716	2	54958	-16	ENSG00000130748	TMEM160	transmembrane protein 160	NA	NA	NA	0,00324650202392079	TMEM160
ENST00000253063,4	314,361770869537	-3,37270040466267	0,299855704092893	-11,247744693954	2,37589541428033e-29	2,21397814179712e-26	SESN2	Downregulated	chr1	28259243	28259575	333	*	Promoter (<=1kb)	1	28259518	28282491	22974	1	83667	0	ENSG00000130766	SESN2	sestrin 2	ENST00000253063,4	83667	0	2,37589541428033e-29	SESN2
ENST00000254770,3	40,6171723394083	-1,08754803335819	0,385799666266578	-2,81894498220412	0,00481817758362384	0,0574368227023273	LANCL2	Downregulated	chr7	55325541	55325681	141	*	Distal Intergenic	7	55365337	55433737	68401	1	55915	-39656	ENSG00000132434	LANCL2	LanC like glutathione S-transferase 2	NA	NA	NA	0,00481817758362384	LANCL2
ENST00000254958,10	39,940081347644	-1,42122573011779	0,436974446442782	-3,25242297733281	0,00114425603259018	0,0192816452797316	JAG1	Downregulated	chr20	10674023	10674161	139	*	Promoter (<=1kb)	20	10637684	10673999	36316	2	182	-24	ENSG00000101384	JAG1	jagged canonical Notch ligand 1	NA	NA	NA	0,00114425603259018	JAG1
ENST00000254998,3	123,789695112085	-2,40674657470405	0,297123295793238	-8,1001611411138	5,48864379241575e-16	1,55166183608385e-13	NXT1	Downregulated	chr20	23350556	23350738	183	*	Promoter (<=1kb)	20	23350791	23354771	3981	1	29107	-53	ENSG00000132661	NXT1	nuclear transport factor 2 like export factor 1	ENST00000442884,1	105372572	0	5,48864379241575e-16	NXT1
ENST00000255174,3	59,34593676779	-1,2548725281478	0,383708081190426	-3,27038337127186	0,00107401819876428	0,0182632090970529	OSER1	Downregulated	chr20	44210735	44210875	141	*	Promoter (<=1kb)	20	44195939	44210771	14833	2	51526	0	ENSG00000132823	OSER1	oxidative stress responsive serine rich 1	ENST00000255174,3	51526	0	0,00107401819876428	OSER1
ENST00000258149,11	4687,71254821124	-0,51717741327859	0,163966534619673	-3,15416444262974	0,00160958361716907	0,0249565805933277	MDM2	Downregulated	chr12	68807921	68808568	648	*	Promoter (<=1kb)	12	68808177	68845544	37368	1	4193	0	ENSG00000135679	MDM2	MDM2 proto-oncogene	ENST00000258149,11;ENST00000393412,7;ENST00000311420,13;ENST00000493419,1;ENST00000393417,8;ENST00000258148,11	4193;4193;4193;4193;4193;4193	0;0;0;0;0;0	0,00160958361716907	MDM2
ENST00000262719,10	99,4666730727685	-1,72950195078432	0,387294336484638	-4,46560093411776	7,98443180620086e-06	0,000291776187396403	PHLPP1	Downregulated	chr18	62715046	62715187	142	*	Promoter (<=1kb)	18	62715541	62980433	264893	1	23239	-354	ENSG00000081913	PHLPP1	PH domain and leucine rich repeat protein phosphatase 1	NA	NA	NA	7,98443180620086e-06	PHLPP1
ENST00000265174,5	277,572024311854	0,698615431391513	0,206662965915226	3,38045778205896	0,000723651913074433	0,0135511708421232	PAPSS1	Upregulated	chr4	107720258	107720508	251	*	Promoter (<=1kb)	4	107613666	107720234	106569	2	9061	-24	ENSG00000138801	PAPSS1	3'-phosphoadenosine 5'-phosphosulfate synthase 1	NA	NA	NA	0,000723651913074433	PAPSS1
ENST00000265354,6	954,175141975492	-1,83587190662656	0,213580957912423	-8,59567221989589	8,27787747849784e-18	3,02499612876008e-15	SRF	Downregulated	chr6	43174413	43174718	306	*	Intron (ENST00000265354,6/6722, intron 2 of 6)	6	43171269	43181506	10238	1	6722	3144	ENSG00000112658	SRF	serum response factor	ENST00000265354,6	6722	0	8,27787747849784e-18	SRF
ENST00000265354,6	954,175141975492	-1,83587190662656	0,213580957912423	-8,59567221989589	8,27787747849784e-18	3,02499612876008e-15	SRF	Downregulated	chr6	43171093	43171351	259	*	Promoter (<=1kb)	6	43171269	43181506	10238	1	6722	0	ENSG00000112658	SRF	serum response factor	ENST00000265354,6	6722	0	8,27787747849784e-18	SRF
ENST00000266643,6	1692,73202736243	-0,55768505363029	0,178069356676224	-3,13184179490413	0,00173713454362132	0,0264717714550046	MARCHF9	Downregulated	chr12	57754783	57755243	461	*	Promoter (<=1kb)	12	57755103	57760411	5309	1	92979	0	ENSG00000139266	MARCHF9	membrane associated ring-CH-type finger 9	ENST00000552862,1;ENST00000266643,6	1019;92979	0;0	0,00173713454362132	MARCHF9
ENST00000268042,7	45,8180850384782	-1,63567208930558	0,379379142878075	-4,31144442179113	1,62191544401642e-05	0,000548595973323666	ARRDC4	Downregulated	chr15	97960375	97960637	263	*	Promoter (<=1kb)	15	97960703	97973833	13131	1	91947	-66	ENSG00000140450	ARRDC4	arrestin domain containing 4	NA	NA	NA	1,62191544401642e-05	ARRDC4
ENST00000269385,9	31,7340850047595	-2,35754458999027	0,479718292714528	-4,9144354630504	8,9038648445848e-07	4,33267177829052e-05	CBX8	Downregulated	chr17	79796900	79797361	462	*	Promoter (<=1kb)	17	79792132	79797077	4946	2	57332	0	ENSG00000141570	CBX8	chromobox 8	ENST00000269385,9;ENST00000413392,5;ENST00000427800,2;ENST00000485449,1	57332;57332;57332;57332	0;0;0;0	8,9038648445848e-07	CBX8
ENST00000269856,5	35,3790849460179	-1,66154809949392	0,432009095251697	-3,84609518122731	0,000120015157317825	0,00307664716221775	FEM1A	Downregulated	chr19	4791477	4791704	228	*	Promoter (<=1kb)	19	4791734	4801273	9540	1	55527	-30	ENSG00000141965	FEM1A	fem-1 homolog A	NA	NA	NA	0,000120015157317825	FEM1A
ENST00000274457,5	77,5314116306951	-3,02802161481859	0,34712081515395	-8,7232498963672	2,70328779741145e-18	1,09524292783385e-15	FEM1C	Downregulated	chr5	115544617	115544891	275	*	Promoter (<=1kb)	5	115520908	115544775	23868	2	56929	0	ENSG00000145780	FEM1C	fem-1 homolog C	ENST00000274457,5	56929	0	2,70328779741145e-18	FEM1C
ENST00000281453,10	44,5192270202842	-1,05225778862334	0,398638540315365	-2,63962884218593	0,00829968682486254	0,0857487812608653	CENPU	Downregulated	chr4	184734063	184734280	218	*	Promoter (<=1kb)	4	184694085	184734096	40012	2	79682	0	ENSG00000151725	CENPU	centromere protein U	ENST00000281453,10;ENST00000510146,5	79682;79682	0;0	0,00829968682486254	CENPU
ENST00000282276,8	10,4929027719213	-5,53555660595986	1,34102758614814	-4,12784693106855	3,66175723104044e-05	0,00110071241153066	MARS2	Downregulated	chr2	197705250	197705409	160	*	Promoter (<=1kb)	2	197705369	197708395	3027	1	92935	0	ENSG00000247626	MARS2	methionyl-tRNA synthetase 2, mitochondrial	ENST00000282276,8	92935	0	3,66175723104044e-05	MARS2
ENST00000286201,3	206,807250923922	-0,821576905815224	0,287284309348341	-2,859804309114	0,00423902497803266	0,0522850486536034	FZD7	Downregulated	chr2	202033799	202034124	326	*	Promoter (<=1kb)	2	202033855	202038441	4587	1	8324	0	ENSG00000155760	FZD7	frizzled class receptor 7	ENST00000286201,3	8324	0	0,00423902497803266	FZD7
ENST00000289166,6	31,9895139106357	-2,67583948647389	0,533403973487665	-5,0165345956797	5,26118063223132e-07	2,74657208523516e-05	TENT5B	Downregulated	chr1	27012935	27013108	174	*	Promoter (<=1kb)	1	27005020	27012850	7831	2	115572	-85	ENSG00000158246	TENT5B	terminal nucleotidyltransferase 5B	NA	NA	NA	5,26118063223132e-07	TENT5B
ENST00000290231,11	161,469343426421	-0,997037296438583	0,290180773537828	-3,43591783936233	0,00059055003462792	0,0114527377683252	NCOA5	Downregulated	chr20	46089661	46089967	307	*	Promoter (<=1kb)	20	46060991	46089962	28972	2	57727	0	ENSG00000124160	NCOA5	nuclear receptor coactivator 5	ENST00000290231,11;ENST00000372291,3	57727;57727	0;0	0,00059055003462792	NCOA5
ENST00000295417,4	48,1665295647039	-0,956655191217859	0,367205726875848	-2,60522949725483	0,00918127392700173	0,0923429045750303	FZD5	Downregulated	chr2	207769760	207770097	338	*	Promoter (<=1kb)	2	207762598	207769906	7309	2	7855	0	ENSG00000163251	FZD5	frizzled class receptor 5	ENST00000295417,4	7855	0	0,00918127392700173	FZD5
ENST00000296839,5	95,3598895846483	-5,1066510694607	0,492062280204935	-10,3780583777604	3,12057059881727e-25	2,42325309375656e-22	FOXQ1	Downregulated	chr6	1234857	1235243	387	*	Distal Intergenic	6	1312098	1314758	2661	1	94234	-76855	ENSG00000164379	FOXQ1	forkhead box Q1	NA	NA	NA	3,12057059881727e-25	FOXQ1
ENST00000298585,3	155,843104336878	-1,70086037800629	0,2704347315515	-6,28935628293139	3,18785076323136e-10	3,49059531554277e-08	ZMYND19	Downregulated	chr9	137590268	137590766	499	*	Promoter (<=1kb)	9	137582081	137590512	8432	2	116225	0	ENSG00000165724	ZMYND19	zinc finger MYND-type containing 19	ENST00000298585,3	116225	0	3,18785076323136e-10	ZMYND19
ENST00000300747,10	16,8996927622986	-1,73458881641256	0,620267326973253	-2,79651811562753	0,00516565149508137	0,0607395879582533	TRIM68	Downregulated	chr11	4608106	4608352	247	*	Promoter (<=1kb)	11	4598672	4608231	9560	2	55128	0	ENSG00000167333	TRIM68	tripartite motif containing 68	ENST00000300747,10;ENST00000531101,5;ENST00000526337,5;ENST00000531644,5;ENST00000532108,1;ENST00000533021,1	55128;55128;55128;55128;55128;55128	0;0;0;0;0;0	0,00516565149508137	TRIM68
ENST00000300811,8	613,348628323266	0,839371700853103	0,244467235043066	3,43347320431402	0,000595901100654446	0,0115086101688051	ZNF428	Upregulated	chr19	43619630	43619784	155	*	Promoter (<=1kb)	19	43607224	43619629	12406	2	126299	-1	ENSG00000131116	ZNF428	zinc finger protein 428	ENST00000300811,8;ENST00000595304,1	126299;126299	-1;-2	0,000595901100654446	ZNF428
ENST00000302006,4	46,4787895682472	-1,84132732203418	0,380440978417024	-4,83998156480344	1,29851173461258e-06	6,05009079949365e-05	IRX1	Downregulated	chr5	3638521	3638827	307	*	Distal Intergenic	5	3595832	3601403	5572	1	79192	42689	ENSG00000170549	IRX1	iroquois homeobox 1	NA	NA	NA	1,29851173461258e-06	IRX1
ENST00000302327,4	207,296992109156	-2,40917183845329	0,242904256542945	-9,91819522943335	3,4697312003706e-23	2,08598001230022e-20	ING2	Downregulated	chr4	183504675	183505042	368	*	Promoter (<=1kb)	4	183505058	183512429	7372	1	3622	-16	ENSG00000168556	ING2	inhibitor of growth family member 2	NA	NA	NA	3,4697312003706e-23	ING2
ENST00000302754,6	241,717134571076	-4,13667768928122	0,296589671446967	-13,9474772304095	3,25931630701795e-44	6,07438780138935e-41	JUNB	Downregulated	chr19	12789847	12790386	540	*	Promoter (1-2kb)	19	12791486	12793315	1830	1	3726	-1100	ENSG00000171223	JUNB	JunB proto-oncogene, AP-1 transcription factor subunit	ENST00000593143,5	29911	0	3,25931630701795e-44	JUNB
ENST00000303077,7	39,7892191603528	-1,88667358855454	0,438283716924288	-4,30468556257238	1,67223076726261e-05	0,000562551711362333	SIX2	Downregulated	chr2	45009584	45009732	149	*	Promoter (<=1kb)	2	45005182	45009452	4271	2	10736	-132	ENSG00000170577	SIX2	SIX homeobox 2	NA	NA	NA	1,67223076726261e-05	SIX2
ENST00000305097,6	16,9431182925241	-1,83183567745733	0,583612173439355	-3,13878935502993	0,00169647350527988	0,0259582731674065	P2RY1	Downregulated	chr3	152834872	152835058	187	*	Promoter (<=1kb)	3	152835131	152841439	6309	1	5028	-73	ENSG00000169860	P2RY1	purinergic receptor P2Y1	NA	NA	NA	0,00169647350527988	P2RY1
ENST00000305988,6	22,3754921528057	-3,29779240277882	0,651821221534208	-5,05935108252034	4,20685673431895e-07	2,27916246969484e-05	ADRB2	Downregulated	chr5	148826499	148826648	150	*	Promoter (<=1kb)	5	148826611	148828623	2013	1	154	0	ENSG00000169252	ADRB2	adrenoceptor beta 2	ENST00000305988,6	154	0	4,20685673431895e-07	ADRB2
ENST00000306177,10	28,8458577810604	-1,928768212165	0,476195602019356	-4,0503696463929	5,11367896801174e-05	0,00147528846635967	USP42	Downregulated	chr7	6104625	6104910	286	*	Promoter (<=1kb)	7	6104949	6161564	56616	1	84132	-39	ENSG00000106346	USP42	ubiquitin specific peptidase 42	NA	NA	NA	5,11367896801174e-05	USP42
ENST00000306376,10	603,952223713307	0,795037430723364	0,223453079348915	3,55796139860726	0,000373744220594563	0,00785284220881721	ETV5	Upregulated	chr3	186109077	186109371	295	*	Promoter (<=1kb)	3	186046314	186109089	62776	2	2119	0	ENSG00000244405	ETV5	ETS variant transcription factor 5	ENST00000306376,10;ENST00000440773,5;ENST00000476890,1;ENST00000447054,5	2119;2119;2119;2119	0;0;0;0	0,000373744220594563	ETV5
ENST00000306442,5	432,182789883123	1,23600143571565	0,233993618138376	5,28220147860923	1,27640712486568e-07	7,79947527413823e-06	PPIC	Upregulated	chr5	123036682	123036996	315	*	Promoter (<=1kb)	5	123023250	123036725	13476	2	5480	0	ENSG00000168938	PPIC	peptidylprolyl isomerase C	ENST00000506859,1;ENST00000306442,5;ENST00000415659,2	107986447;5480;5480	0;0;0	1,27640712486568e-07	PPIC
ENST00000307750,5	34,3992557299335	-1,80702780582422	0,435603100072652	-4,14833550432225	3,34901354031875e-05	0,00102657179853488	ZBTB5	Downregulated	chr9	37465462	37465704	243	*	Promoter (<=1kb)	9	37438102	37465450	27349	2	9925	-12	ENSG00000168795	ZBTB5	zinc finger and BTB domain containing 5	NA	NA	NA	3,34901354031875e-05	ZBTB5
ENST00000309880,6	7,08867700204707	-3,39545934301465	1,11344844338569	-3,04949848660257	0,00229223787939787	0,0327610715938176	TIGD3	Downregulated	chr11	65354477	65354727	251	*	Promoter (<=1kb)	11	65354751	65357613	2863	1	220359	-24	ENSG00000173825	TIGD3	tigger transposable element derived 3	NA	NA	NA	0,00229223787939787	TIGD3
ENST00000310015,12	139,218809607635	-0,801336831547225	0,26873348581909	-2,98190167520351	0,00286463985193455	0,0390265299126493	SP3	Downregulated	chr2	173965348	173965658	311	*	Promoter (<=1kb)	2	173900775	173965373	64599	2	6670	0	ENSG00000172845	SP3	Sp3 transcription factor	ENST00000310015,12	6670	0	0,00286463985193455	SP3
ENST00000310085,6	12,3327141843982	-3,15838392321781	0,815248812396267	-3,8741349575651	0,000107004105305284	0,0027697715424647	CCDC96	Downregulated	chr4	7042820	7043236	417	*	Promoter (<=1kb)	4	7040849	7043001	2153	2	257236	0	ENSG00000173013	CCDC96	coiled-coil domain containing 96	ENST00000500031,1;ENST00000310085,6;ENST00000506692,1	100129931;257236;93624	0;0;0	0,000107004105305284	CCDC96
ENST00000310421,5	101,025893614409	-1,04895702169445	0,292415377695304	-3,58721565863564	0,000334227884884911	0,00718455027750876	VCPIP1	Downregulated	chr8	66667200	66667527	328	*	Promoter (<=1kb)	8	66628487	66667231	38745	2	80124	0	ENSG00000175073	VCPIP1	valosin containing protein interacting protein 1	ENST00000310421,5	80124	0	0,000334227884884911	VCPIP1
ENST00000312655,9	31,727913580926	1,46608695195741	0,540196729111366	2,71398709571816	0,00664787557293592	0,073095254898411	YPEL2	Upregulated	chr17	59331479	59331617	139	*	Promoter (<=1kb)	17	59331655	59401729	70075	1	388403	-38	ENSG00000175155	YPEL2	yippee like 2	NA	NA	NA	0,00664787557293592	YPEL2
ENST00000313367,7	130,070259998641	-0,7109402009244	0,243652029492638	-2,91785051987791	0,00352453265385605	0,0453951037110679	OSBPL3	Downregulated	chr7	24979930	24980418	489	*	Promoter (<=1kb)	7	24796540	24980178	183639	2	26031	0	ENSG00000070882	OSBPL3	oxysterol binding protein like 3	ENST00000313367,7;ENST00000415952,1	26031;26031	0;0	0,00352453265385605	OSBPL3
ENST00000316059,7	941,115595427333	-0,531620266048614	0,180954130671084	-2,93787306251068	0,00330472302516088	0,0434038921916302	ZFP91	Downregulated	chr11	58578798	58578974	177	*	Promoter (<=1kb)	11	58579063	58621550	42488	1	80829	-89	ENSG00000186660	ZFP91	ZFP91 zinc finger protein, atypical E3 ubiquitin ligase	NA	NA	NA	0,00330472302516088	ZFP91
ENST00000318037,3	85,3656108191628	-1,46808761553718	0,303217046480838	-4,84170541391364	1,28729509019174e-06	6,01286180348458e-05	RNF168	Downregulated	chr3	196503776	196503923	148	*	Promoter (<=1kb)	3	196468783	196503768	34986	2	165918	-8	ENSG00000163961	RNF168	ring finger protein 168	NA	NA	NA	1,28729509019174e-06	RNF168
ENST00000318445,11	117,637659402436	-0,72079564921876	0,262859898086617	-2,74212861857401	0,00610424342427558	0,0684917427442649	SLCO3A1	Downregulated	chr15	91853135	91854075	941	*	Promoter (<=1kb)	15	91853708	92165903	312196	1	28232	0	ENSG00000176463	SLCO3A1	solute carrier organic anion transporter family member 3A1	ENST00000318445,11;ENST00000553653,5;ENST00000424469,2;ENST00000555111,1	28232;28232;28232;28232	0;0;0;0	0,00610424342427558	SLCO3A1
ENST00000319555,8	18,3391161158368	-1,43339542775076	0,554504563737217	-2,58500203873894	0,00973784216039165	0,0962780712696123	ZFPM1	Downregulated	chr16	88452997	88453184	188	*	Promoter (<=1kb)	16	88453280	88537031	83752	1	161882	-96	ENSG00000179588	ZFPM1	zinc finger protein, FOG family member 1	NA	NA	NA	0,00973784216039165	ZFPM1
ENST00000319974,6	264,461154715967	-2,09633236952061	0,217505875167019	-9,63804939940528	5,52273971919233e-22	3,02727353372316e-19	C2orf69	Downregulated	chr2	199911189	199911626	438	*	Promoter (<=1kb)	2	199911293	199928273	16981	1	205327	0	ENSG00000178074	C2orf69	chromosome 2 open reading frame 69	ENST00000319974,6;ENST00000491721,1	205327;205327	0;0	5,52273971919233e-22	C2orf69
ENST00000322217,6	113,485880223898	-0,673136212267813	0,254733353290506	-2,64251305756631	0,00822932921043496	0,0853538641904104	MYPOP	Downregulated	chr19	45902689	45902907	219	*	Promoter (<=1kb)	19	45890023	45902613	12591	2	339344	-76	ENSG00000176182	MYPOP	Myb related transcription factor, partner of profilin	NA	NA	NA	0,00822932921043496	MYPOP
ENST00000323563,8	57,2549005413926	-1,38419884174551	0,335610377384616	-4,12442205313333	3,71666829473219e-05	0,00111541943653662	MRPS31	Downregulated	chr13	40771232	40771381	150	*	Promoter (<=1kb)	13	40729128	40771190	42063	2	10240	-42	ENSG00000102738	MRPS31	mitochondrial ribosomal protein S31	NA	NA	NA	3,71666829473219e-05	MRPS31
ENST00000325144,5	126,045227894796	-1,10120311464906	0,278898869590091	-3,94839576175959	7,86766604350134e-05	0,00212199264909891	ZBTB2	Downregulated	chr6	151390345	151390752	408	*	Promoter (<=1kb)	6	151364115	151391559	27445	2	57621	807	ENSG00000181472	ZBTB2	zinc finger and BTB domain containing 2	ENST00000325144,5	57621	0	7,86766604350134e-05	ZBTB2
ENST00000325351,5	22,1314411800122	-1,87046602621095	0,528183253689763	-3,54132020116943	0,000398130100187415	0,00826275131090518	ZNF784	Downregulated	chr19	55624343	55624534	192	*	Promoter (<=1kb)	19	55620741	55624566	3826	2	147808	32	ENSG00000179922	ZNF784	zinc finger protein 784	ENST00000325351,5;ENST00000591479,1	147808;147808	0;0	0,000398130100187415	ZNF784
ENST00000327490,8	569,429640583873	0,669008744966998	0,236894947565032	2,82407350533866	0,00474175088617245	0,0567578749297341	UBALD2	Upregulated	chr17	76264971	76265298	328	*	Promoter (<=1kb)	17	76265348	76271298	5951	1	283991	-50	ENSG00000185262	UBALD2	UBA like domain containing 2	NA	NA	NA	0,00474175088617245	UBALD2
ENST00000327827,12	259,606870294675	-2,28695581467426	0,262970067660418	-8,69663926020464	3,4185805021612e-18	1,35557627273996e-15	HAPSTR1	Downregulated	chr16	9091326	9091512	187	*	Promoter (<=1kb)	16	9091644	9121635	29992	1	29035	-132	ENSG00000182831	HAPSTR1	HUWE1 associated protein modifying stress responses	NA	NA	NA	3,4185805021612e-18	HAPSTR1
ENST00000327827,12	259,606870294675	-2,28695581467426	0,262970067660418	-8,69663926020464	3,4185805021612e-18	1,35557627273996e-15	HAPSTR1	Downregulated	chr16	9047951	9048106	156	*	Distal Intergenic	16	9091644	9121635	29992	1	29035	-43538	ENSG00000182831	HAPSTR1	HUWE1 associated protein modifying stress responses	NA	NA	NA	3,4185805021612e-18	HAPSTR1
ENST00000329734,4	73,1419747367776	-2,2733103874196	0,429035078496992	-5,29865855114582	1,16656552879663e-07	7,17534051491181e-06	IRX3	Downregulated	chr16	54286771	54286973	203	*	Promoter (<=1kb)	16	54283304	54286787	3484	2	79191	0	ENSG00000177508	IRX3	iroquois homeobox 3	ENST00000329734,4	79191	0	1,16656552879663e-07	IRX3
ENST00000330394,3	45,8237246537054	-1,81065644045882	0,420784413981165	-4,30305016131103	1,684626905264e-05	0,000565700750151445	EPHB3	Downregulated	chr3	184561439	184561692	254	*	Promoter (<=1kb)	3	184561785	184582408	20624	1	2049	-93	ENSG00000182580	EPHB3	EPH receptor B3	NA	NA	NA	1,684626905264e-05	EPHB3
ENST00000332783,12	57,659154848432	-1,47680058862282	0,344800192702928	-4,28306195842295	1,84338812801447e-05	0,000612392594328088	ASB7	Downregulated	chr15	100602206	100603006	801	*	Promoter (<=1kb)	15	100602589	100651701	49113	1	140460	0	ENSG00000183475	ASB7	ankyrin repeat and SOCS box containing 7	ENST00000332783,12;ENST00000558747,5;ENST00000343276,4;ENST00000559827,1	140460;140460;140460;55180	0;0;0;0	1,84338812801447e-05	ASB7
ENST00000333421,7	134,893627395038	-1,49690472119656	0,267550218790949	-5,5948551563928	2,20806030296366e-08	1,60748515102866e-06	ABHD17B	Downregulated	chr9	71911156	71911502	347	*	Promoter (<=1kb)	9	71865152	71911193	46042	2	51104	0	ENSG00000107362	ABHD17B	abhydrolase domain containing 17B, depalmitoylase	ENST00000333421,7	51104	0	2,20806030296366e-08	ABHD17B
ENST00000333924,6	24,7947094662342	-2,92347516463186	0,576240236574134	-5,07336173192714	3,90848500001089e-07	2,16792961146437e-05	BCDIN3D	Downregulated	chr12	49842935	49843212	278	*	Promoter (<=1kb)	12	49836043	49843106	7064	2	144233	0	ENSG00000186666	BCDIN3D	BCDIN3 domain containing RNA methyltransferase	ENST00000333924,6;ENST00000550861,1	144233;144233	0;0	3,90848500001089e-07	BCDIN3D
ENST00000334955,13	74,2699488286872	-1,1211227784907	0,314342255923348	-3,5665671966294	0,000361688097155923	0,00765559514451445	RSBN1L	Downregulated	chr7	77696293	77696463	171	*	Promoter (<=1kb)	7	77696459	77783022	86564	1	222194	0	ENSG00000187257	RSBN1L	round spermatid basic protein 1 like	ENST00000663654,3;ENST00000334955,13	100505854;222194	-3;0	0,000361688097155923	RSBN1L
ENST00000335606,11	13,2588501002094	-1,85629002402095	0,687049957334587	-2,70182685291538	0,00689596634528495	0,0751558638838933	AMACR	Downregulated	chr5	34007721	34008278	558	*	Promoter (<=1kb)	5	33986165	34008050	21886	2	23600	0	ENSG00000242110	AMACR	alpha-methylacyl-CoA racemase	ENST00000382079,3;ENST00000335606,11;ENST00000382072,6;ENST00000506639,5;ENST00000514195,1;ENST00000382085,7;ENST00000502637,5;ENST00000426255,6;ENST00000512079,5;ENST00000382068,3	100534612;23600;23600;23600;23600;23600;23600;23600;23600;23600	0;0;0;0;0;0;0;0;0;0	0,00689596634528495	AMACR
ENST00000335870,7	34,957455838743	-1,84078043385695	0,431025002148104	-4,27070454076453	1,94856416293287e-05	0,00064275027087752	ZNF212	Downregulated	chr7	149233922	149234051	130	*	Distal Intergenic	7	149239651	149255606	15956	1	7988	-5600	ENSG00000170260	ZNF212	zinc finger protein 212	NA	NA	NA	1,94856416293287e-05	ZNF212
ENST00000336219,4	104,482865184054	-1,9008228363841	0,289333126341061	-6,56966888106496	5,04272721873691e-11	6,81023965040579e-09	CDCA4	Downregulated	chr14	105021183	105021364	182	*	Promoter (<=1kb)	14	105009573	105021083	11511	2	55038	-100	ENSG00000170779	CDCA4	cell division cycle associated 4	NA	NA	NA	5,04272721873691e-11	CDCA4
ENST00000337190,7	108,288813808223	1,03447313183174	0,268832542986139	3,84802048271768	0,000119076099614439	0,00306522274656672	MXD4	Upregulated	chr4	2261966	2262514	549	*	Promoter (<=1kb)	4	2247432	2262109	14678	2	10608	0	ENSG00000123933	MXD4	MAX dimerization protein 4	ENST00000337190,7;ENST00000515378,5;ENST00000510822,1	10608;10608;10608	0;0;0	0,000119076099614439	MXD4
ENST00000339594,9	236,06944087212	-0,864022165664828	0,213018322563687	-4,05609318140464	4,99003584846158e-05	0,00144408847993445	BAZ1B	Downregulated	chr7	73522358	73522593	236	*	Promoter (<=1kb)	7	73440406	73522293	81888	2	9031	-65	ENSG00000009954	BAZ1B	bromodomain adjacent to zinc finger domain 1B	NA	NA	NA	4,99003584846158e-05	BAZ1B
ENST00000341191,11	11,891733754473	-3,40228151009036	0,894388412995308	-3,80403129183675	0,00014236018510484	0,00353915761318556	ZNF823	Downregulated	chr19	11738803	11739105	303	*	Promoter (<=1kb)	19	11721265	11738946	17682	2	55552	0	ENSG00000197933	ZNF823	zinc finger protein 823	ENST00000341191,11;ENST00000431998,1;ENST00000586121,1;ENST00000440527,1	55552;55552;55552;55552	0;0;0;0	0,00014236018510484	ZNF823
ENST00000343380,6	335,678460786418	-1,18226791246938	0,302662249292185	-3,9062285277872	9,37478559317976e-05	0,00246776665395609	E2F1	Downregulated	chr20	33686390	33686724	335	*	Promoter (<=1kb)	20	33675477	33686385	10909	2	1869	-5	ENSG00000101412	E2F1	E2F transcription factor 1	ENST00000343380,6	1869	-5	9,37478559317976e-05	E2F1
ENST00000346234,7	97,9840800639713	1,00525726878467	0,28345151593031	3,54648753768467	0,000390403207168848	0,00813864046085661	OSTF1	Upregulated	chr9	75088268	75088568	301	*	Promoter (<=1kb)	9	75088514	75147265	58752	1	26578	0	ENSG00000134996	OSTF1	osteoclast stimulating factor 1	ENST00000346234,7	26578	0	0,000390403207168848	OSTF1
ENST00000357164,4	274,96989715912	0,755551927032575	0,207739794582763	3,63701104331055	0,000275820110036795	0,00614887486932505	GM2A	Upregulated	chr5	151252939	151253351	413	*	Promoter (<=1kb)	5	151253185	151270440	17256	1	2760	0	ENSG00000196743	GM2A	ganglioside GM2 activator	ENST00000523466,5;ENST00000357164,4	2760;2760	0;0	0,000275820110036795	GM2A
ENST00000357949,5	134,60998719156	-4,09848070058025	0,34772623953583	-11,7865154670272	4,58105329520592e-32	5,33606814142204e-29	SERTAD1	Downregulated	chr19	40425761	40425991	231	*	Promoter (<=1kb)	19	40421589	40425992	4404	2	29950	1	ENSG00000197019	SERTAD1	SERTA domain containing 1	ENST00000357949,5	29950	0	4,58105329520592e-32	SERTAD1
ENST00000359856,11	52,6775160169455	-1,46921081564777	0,447100941870935	-3,28608302523301	0,00101591061163169	0,0174986377717004	ARPC5	Downregulated	chr1	183635645	183636022	378	*	Promoter (<=1kb)	1	183620846	183635783	14938	2	10092	0	ENSG00000162704	ARPC5	actin related protein 2/3 complex subunit 5	ENST00000359856,11;ENST00000367534,5;ENST00000294742,6	10092;10092;10092	0;0;0	0,00101591061163169	ARPC5
ENST00000360127,7	47,8250122725281	-1,38456861552724	0,411625366878327	-3,36366202604931	0,000769156724144797	0,0142210058213161	LIAT1	Downregulated	chr17	410182	410364	183	*	Promoter (<=1kb)	17	410325	414666	4342	1	400566	0	ENSG00000187624	LIAT1	ligand of ATE1	ENST00000629249,1;ENST00000466740,2;ENST00000360127,7;ENST00000571106,1;ENST00000491373,1	105371430;105371430;400566;400566;400566	0;0;0;0;0	0,000769156724144797	LIAT1
ENST00000366645,1	62,9215093031417	-2,81326475157898	0,380211590357863	-7,39920829065489	1,36998818903768e-13	2,8057659207797e-11	EXOC8	Downregulated	chr1	231337801	231338035	235	*	Promoter (<=1kb)	1	231332753	231337852	5100	2	149371	0	ENSG00000116903	EXOC8	exocyst complex component 8	ENST00000366645,1;ENST00000391858,8	149371;83932	0;0	1,36998818903768e-13	EXOC8
ENST00000367262,4	138,959482795699	-0,668698386689058	0,249902290208969	-2,67583936957877	0,0074542362134419	0,0795191410405232	RABIF	Downregulated	chr1	202888850	202889246	397	*	Promoter (<=1kb)	1	202878282	202889149	10868	2	5877	0	ENSG00000183155	RABIF	RAB interacting factor	ENST00000367262,4	5877	0	0,0074542362134419	RABIF
ENST00000367478,9	5324,35951574986	-0,568872711424956	0,17124483920466	-3,32198455770734	0,000893796403261925	0,0158006826978519	TPR	Downregulated	chr1	186375016	186375724	709	*	Promoter (<=1kb)	1	186311652	186375253	63602	2	7175	0	ENSG00000047410	TPR	translocated promoter region, nuclear basket protein	ENST00000367478,9;ENST00000474852,1;ENST00000613151,1;ENST00000451586,1	7175;7175;7175;7175	0;0;0;0	0,000893796403261925	TPR
ENST00000370626,4	270,813132339435	-0,819862662421909	0,226935440683582	-3,61275726679047	0,000302958279869102	0,00662703457971885	AVPI1	Downregulated	chr10	97687226	97687384	159	*	Promoter (<=1kb)	10	97677424	97687241	9818	2	60370	0	ENSG00000119986	AVPI1	arginine vasopressin induced 1	ENST00000370626,4	60370	0	0,000302958279869102	AVPI1
ENST00000370664,4	178,172211070102	0,857434233084006	0,244458639824728	3,50748181246025	0,000452369275445086	0,00921399583220773	UBTD1	Upregulated	chr10	97528236	97528459	224	*	Intron (ENST00000370664,4/80019, intron 1 of 2)	10	97498924	97571206	72283	1	80019	29312	ENSG00000165886	UBTD1	ubiquitin domain containing 1	ENST00000370664,4	80019	0	0,000452369275445086	UBTD1
ENST00000371279,4	25,8447897842203	-3,3761774941482	0,591277980879313	-5,70996655266505	1,1299837860943e-08	8,73838498814916e-07	PARS2	Downregulated	chr1	54764529	54764854	326	*	Promoter (<=1kb)	1	54756898	54764523	7626	2	25973	-6	ENSG00000162396	PARS2	prolyl-tRNA synthetase 2, mitochondrial	NA	NA	NA	1,1299837860943e-08	PARS2
ENST00000371384,4	1450,69827668507	1,07990685039247	0,23766110372585	4,54389394588597	5,52244502001968e-06	0,000209903394400233	FAM210B	Upregulated	chr20	56358794	56358997	204	*	Promoter (<=1kb)	20	56358974	56368663	9690	1	116151	0	ENSG00000124098	FAM210B	family with sequence similarity 210 member B	ENST00000371384,4	116151	0	5,52244502001968e-06	FAM210B
ENST00000371518,6	14,8959278731352	1,67353670837606	0,605333133925227	2,76465406333231	0,00569831913425549	0,065033419292786	ZFP64	Upregulated	chr20	52191570	52191893	324	*	Promoter (<=1kb)	20	52051663	52191779	140117	2	55734	0	ENSG00000020256	ZFP64	ZFP64 zinc finger protein	ENST00000371518,6;ENST00000361387,6;ENST00000346617,8;ENST00000371515,8;ENST00000216923,5;ENST00000461898,1	55734;55734;55734;55734;55734;55734	0;0;0;0;0;0	0,00569831913425549	ZFP64
ENST00000372114,4	19,3892067539427	-3,42890034327419	0,718068374539388	-4,77517248336371	1,79553291550455e-06	8,08293404498994e-05	TP53RK	Downregulated	chr20	46689205	46689765	561	*	Promoter (<=1kb)	20	46684365	46689444	5080	2	112858	0	ENSG00000172315	TP53RK	TP53 regulating kinase	ENST00000372114,4;ENST00000372102,3	112858;112858	0;0	1,79553291550455e-06	TP53RK
ENST00000372336,4	393,522820207163	1,31634481064676	0,251775972132615	5,22823841964322	1,71132737545456e-07	1,01250819988402e-05	ZCCHC24	Upregulated	chr10	79445746	79445942	197	*	Promoter (<=1kb)	10	79382325	79445624	63300	2	219654	-122	ENSG00000165424	ZCCHC24	zinc finger CCHC-type containing 24	NA	NA	NA	1,71132737545456e-07	ZCCHC24
ENST00000372523,1	141,564212146221	-1,10697889248313	0,32900248219192	-3,36465209960752	0,000766402290249985	0,0141841504303763	ZSWIM1	Downregulated	chr20	45881103	45881269	167	*	Promoter (<=1kb)	20	45881227	45885266	4040	1	90204	0	ENSG00000168612	ZSWIM1	zinc finger SWIM-type containing 1	ENST00000372523,1	90204	0	0,000766402290249985	ZSWIM1
ENST00000373313,3	118,401140743045	-1,55897395251986	0,397603217022041	-3,92092892053597	8,82082807105317e-05	0,00235184224263545	MAFB	Downregulated	chr20	40689229	40689438	210	*	Promoter (<=1kb)	20	40685848	40689236	3389	2	9935	0	ENSG00000204103	MAFB	MAF bZIP transcription factor B	ENST00000373313,3	9935	0	8,82082807105317e-05	MAFB
ENST00000374694,3	83,0348573540465	-2,0607549001049	0,324054282065348	-6,3592892121985	2,02689462969451e-10	2,37330940486328e-08	FZD8	Downregulated	chr10	35642206	35642421	216	*	Promoter (<=1kb)	10	35638247	35642296	4050	2	8325	0	ENSG00000177283	FZD8	frizzled class receptor 8	ENST00000668682,1;ENST00000374694,3	105376494;8325	0;0	2,02689462969451e-10	FZD8
ENST00000375256,5	152,41744274709	-1,16740252162622	0,31228132235509	-3,73830401646239	0,000185265832653385	0,00440970539356467	ZNF367	Downregulated	chr9	96418483	96418861	379	*	Promoter (<=1kb)	9	96385941	96418370	32430	2	195828	-113	ENSG00000165244	ZNF367	zinc finger protein 367	NA	NA	NA	0,000185265832653385	ZNF367
ENST00000376810,6	263,920587409497	-1,0308384952984	0,24296290363766	-4,2427814282123	2,20766428134382e-05	0,000715529306421426	UBIAD1	Downregulated	chr1	11273148	11273717	570	*	Promoter (<=1kb)	1	11273198	11288434	15237	1	29914	0	ENSG00000120942	UBIAD1	UbiA prenyltransferase domain containing 1	ENST00000376810,6;ENST00000376804,2	29914;29914	0;0	2,20766428134382e-05	UBIAD1
ENST00000377648,5	333,99936605888	-2,70177426274103	0,254887401142304	-10,5998737114222	2,98382878384048e-26	2,52770986565614e-23	PHF13	Downregulated	chr1	6613341	6613709	369	*	Promoter (<=1kb)	1	6613731	6624030	10300	1	148479	-22	ENSG00000116273	PHF13	PHD finger protein 13	ENST00000467612,5;ENST00000463043,1	9903;9903	0;0	2,98382878384048e-26	PHF13
ENST00000378251,3	1355,86777914479	-0,53844802957862	0,179672522065834	-2,99683014067853	0,00272802670609918	0,0374777782158951	LRRC47	Downregulated	chr1	3796385	3796610	226	*	Promoter (<=1kb)	1	3778559	3796498	17940	2	57470	0	ENSG00000130764	LRRC47	leucine rich repeat containing 47	ENST00000378251,3	57470	0	0,00272802670609918	LRRC47
ENST00000381340,8	138,884621467919	0,660562647250492	0,239276009838022	2,7606722784188	0,00576825262088523	0,0657912632163024	ITPR2	Upregulated	chr12	26833149	26833356	208	*	Promoter (<=1kb)	12	26335352	26833194	497843	2	3709	0	ENSG00000123104	ITPR2	inositol 1,4,5-trisphosphate receptor type 2	ENST00000381340,8	3709	0	0,00576825262088523	ITPR2
ENST00000382038,7	162,549052246157	-1,45246702741481	0,251737136189793	-5,76977655898867	7,93767097201303e-09	6,32198179082936e-07	RAD1	Downregulated	chr5	34915302	34915580	279	*	Promoter (<=1kb)	5	34905260	34915504	10245	2	5810	0	ENSG00000113456	RAD1	RAD1 checkpoint DNA exonuclease	ENST00000382038,7;ENST00000341754,8;ENST00000325577,8;ENST00000513914,5;ENST00000511456,3;ENST00000506311,1	5810;5810;5810;5810;5810;5810	0;0;0;0;0;0	7,93767097201303e-09	RAD1
ENST00000382723,5	170,710832191256	-0,812088375986538	0,227818338994744	-3,56463127406646	0,000364368054268194	0,00769051803782144	MSX1	Downregulated	chr4	4859568	4859732	165	*	Promoter (<=1kb)	4	4859665	4863936	4272	1	4487	0	ENSG00000163132	MSX1	msh homeobox 1	ENST00000382723,5	4487	0	0,000364368054268194	MSX1
ENST00000393408,7	30,358613060758	-1,18563756658157	0,42756025670687	-2,77303034597631	0,00555369415305761	0,0639704560757322	CBX1	Downregulated	chr17	48101079	48101533	455	*	Promoter (<=1kb)	17	48070052	48101198	31147	2	10951	0	ENSG00000108468	CBX1	chromobox 1	ENST00000393408,7;ENST00000225603,9;ENST00000581003,5;ENST00000402583,5;ENST00000495350,5	10951;10951;10951;10951;10951	0;0;0;0;0	0,00555369415305761	CBX1
ENST00000394936,8	9589,41416696335	0,597218435364825	0,180038463742285	3,31717135855875	0,000909338257446582	0,0160334315080719	PSAP	Upregulated	chr10	71860470	71860755	286	*	Distal Intergenic	10	71816298	71851251	34954	2	5660	-9219	ENSG00000197746	PSAP	prosaposin	NA	NA	NA	0,000909338257446582	PSAP
ENST00000394936,8	9589,41416696335	0,597218435364825	0,180038463742285	3,31717135855875	0,000909338257446582	0,0160334315080719	PSAP	Upregulated	chr10	71851217	71851396	180	*	Promoter (<=1kb)	10	71816298	71851251	34954	2	5660	0	ENSG00000197746	PSAP	prosaposin	ENST00000394936,8	5660	0	0,000909338257446582	PSAP
ENST00000396981,7	396,278203451908	-0,574612420530865	0,213447754218497	-2,69205184488688	0,00710139050307422	0,0764137498878719	UBE2G1	Downregulated	chr17	4366586	4366857	272	*	Promoter (<=1kb)	17	4269259	4366675	97417	2	7326	0	ENSG00000132388	UBE2G1	ubiquitin conjugating enzyme E2 G1	ENST00000396981,7;ENST00000572484,5;ENST00000574633,5;ENST00000571980,1	7326;7326;7326;7326	0;0;0;0	0,00710139050307422	UBE2G1
ENST00000397861,7	50,3276054782627	-1,08745227362929	0,368714434458688	-2,9493075724735	0,00318486838510776	0,0422875493934352	C17orf67	Downregulated	chr17	56833580	56834177	598	*	Promoter (<=1kb)	17	56791913	56833920	42008	2	339210	0	ENSG00000214226	C17orf67	chromosome 17 open reading frame 67	ENST00000397861,7;ENST00000487705,1;ENST00000572810,1;ENST00000576869,5;ENST00000284061,8	339210;339210;8526;8526;8526	0;0;0;0;0	0,00318486838510776	C17orf67
ENST00000401061,9	28,1021236963226	-1,21261333773326	0,452896709251224	-2,67746113620052	0,00741824580840897	0,0792285656912997	MMACHC	Downregulated	chr1	45500130	45500346	217	*	Promoter (<=1kb)	1	45500300	45513382	13083	1	25974	0	ENSG00000132763	MMACHC	metabolism of cobalamin associated C	ENST00000401061,9;ENST00000616135,1	25974;25974	0;0	0,00741824580840897	MMACHC
ENST00000409573,7	38,9414503340926	-1,24417965697225	0,419973648531213	-2,96251838972173	0,00305133581785426	0,0410597441424909	ZC3H8	Downregulated	chr2	112254808	112255155	348	*	Promoter (<=1kb)	2	112211529	112255042	43514	2	84524	0	ENSG00000144161	ZC3H8	zinc finger CCCH-type containing 8	ENST00000409573,7;ENST00000474234,5;ENST00000464305,1;ENST00000495264,1	84524;84524;84524;84524	0;0;0;0	0,00305133581785426	ZC3H8
ENST00000413286,1	78,4893213456156	1,99679916985678	0,33661204102208	5,93204914415345	2,99177039435168e-09	2,70668081745302e-07		Upregulated	chr10	8364016	8364506	491	*	Distal Intergenic	10	8400860	8461863	61004	1	105376396	-36354	NA	LOC105376396	uncharacterized LOC105376396	NA	NA	NA	2,99177039435168e-09	No Name
ENST00000413440,5	45,1472024120954	-3,23526098096043	0,473283755542859	-6,83577440186926	8,15632132104454e-12	1,28821491915514e-09	PRDM2	Downregulated	chr1	13749340	13749500	161	*	Promoter (<=1kb)	1	13749403	13788079	38677	1	7799	0	ENSG00000116731	PRDM2	PR/SET domain 2	ENST00000311066,10;ENST00000484063,6;ENST00000376048,9;ENST00000235372,11;ENST00000491134,5;ENST00000502727,5;ENST00000502724,5;ENST00000413440,5;ENST00000343137,8;ENST00000491815,1;ENST00000503842,5;ENST00000407521,7;ENST00000505823,5	7799;7799;7799;7799;7799;7799;7799;7799;7799;7799;7799;7799;7799	0;0;0;0;0;0;0;0;0;0;0;0;0	8,15632132104454e-12	PRDM2
ENST00000420696,7	133,083634926883	1,47533397669426	0,251671079991466	5,86215141105719	4,56908093874675e-09	3,92414568919e-07	PBX1	Upregulated	chr1	164558908	164559240	333	*	Promoter (<=1kb)	1	164559184	164851831	292648	1	5087	0	ENSG00000185630	PBX1	PBX homeobox 1	ENST00000467023,5;ENST00000420696,7;ENST00000485769,5	5087;5087;5087	0;0;0	4,56908093874675e-09	PBX1
ENST00000421832,3	15,5839791942396	-2,01183040518505	0,633970526397103	-3,17338160279851	0,001506743417741	0,023717210368614	CTU1	Downregulated	chr19	51108462	51108625	164	*	Promoter (<=1kb)	19	51097606	51108409	10804	2	90353	-53	ENSG00000142544	CTU1	cytosolic thiouridylase subunit 1	NA	NA	NA	0,001506743417741	CTU1
ENST00000422212,1	14,457262856577	2,20111304872873	0,716062239671832	3,07391302987501	0,00211271012683114	0,0307373759826322		Upregulated	chr7	56371701	56371938	238	*	Distal Intergenic	7	56421857	56432702	10846	2	650226	60764	NA	LOC650226	ankyrin repeat domain containing 26 pseudogene	NA	NA	NA	0,00211271012683114	No Name
ENST00000433642,3	67,5040115957395	-2,10084077440486	0,355361259398156	-5,911845252808	3,38296290047747e-09	3,03116728731724e-07	BLOC1S3	Downregulated	chr19	45178381	45178653	273	*	Promoter (<=1kb)	19	45178784	45181800	3017	1	388552	-131	ENSG00000189114	BLOC1S3	biogenesis of lysosomal organelles complex 1 subunit 3	ENST00000587566,5	57787	0	3,38296290047747e-09	BLOC1S3
ENST00000435224,3	127,931223387577	-1,6870915028138	0,286981872940122	-5,87873890963772	4,13403823500367e-09	3,61718641247716e-07	ABTB2	Downregulated	chr11	34302521	34302737	217	*	Intron (ENST00000435224,3/25841, intron 1 of 16)	11	34150987	34358010	207024	2	25841	55273	ENSG00000166016	ABTB2	ankyrin repeat and BTB domain containing 2	ENST00000435224,3	25841	0	4,13403823500367e-09	ABTB2
ENST00000455833,7	74,6129887889638	-1,74585074671676	0,312359273491957	-5,58923936273568	2,2806639979694e-08	1,65388073658194e-06	IFFO2	Downregulated	chr1	18956617	18956905	289	*	Promoter (<=1kb)	1	18904280	18956676	52397	2	126917	0	ENSG00000169991	IFFO2	intermediate filament family orphan 2	ENST00000455833,7	126917	0	2,2806639979694e-08	IFFO2
ENST00000455833,7	74,6129887889638	-1,74585074671676	0,312359273491957	-5,58923936273568	2,2806639979694e-08	1,65388073658194e-06	IFFO2	Downregulated	chr1	19011205	19011390	186	*	Distal Intergenic	1	18904280	18956676	52397	2	126917	-54529	ENSG00000169991	IFFO2	intermediate filament family orphan 2	NA	NA	NA	2,2806639979694e-08	IFFO2
ENST00000466692,3	6,61618476166421	2,41310965898734	0,911929769194327	2,64615734731335	0,00814119379877374	0,0847170534490618		Upregulated	chr4	1580897	1581197	301	*	Promoter (<=1kb)	4	1574055	1580527	6473	2	152877	-370	ENSG00000174137	FAM53A	family with sequence similarity 53 member A	NA	NA	NA	0,00814119379877374	No Name
ENST00000468303,5	13,730578814898	-2,67940161675846	0,734615336816381	-3,64735322348461	0,000264955573698674	0,00594936991207492	STPG1	Downregulated	chr1	24417060	24417250	191	*	Promoter (<=1kb)	1	24357005	24416934	59930	2	90529	-126	ENSG00000001460	STPG1	sperm tail PG-rich repeat containing 1	ENST00000374399,9;ENST00000003912,7;ENST00000488155,1;ENST00000358028,8;ENST00000339255,2;ENST00000475663,2	57185;57185;57185;57185;57185;57185	0;0;0;0;0;0	0,000264955573698674	STPG1
ENST00000513116,1	9,03131442972844	-2,38379195529398	0,843187026421799	-2,82712124427482	0,00469685409390993	0,0564168811464162	STMN1	Downregulated	chr1	25892651	25892806	156	*	Promoter (<=1kb)	1	25884181	25892607	8427	2	3925	-44	ENSG00000117632	STMN1	stathmin 1	ENST00000426559,6	3925	0	0,00469685409390993	STMN1
ENST00000515627,3	3,44221013905135	4,5756662354162	1,5974782756892	2,86430576556173	0,0041792437631596	0,0517827411920219	LINC01843	Upregulated	chr5	134503403	134503681	279	*	Promoter (2-3kb)	5	134506552	134509230	2679	1	101927934	-2871	ENSG00000251169	LINC01843	long intergenic non-protein coding RNA 1843	NA	NA	NA	0,0041792437631596	LINC01843
ENST00000519948,4	18023,8701796331	-1,35495326823703	0,171243831351377	-7,91242088864959	2,52431282034799e-15	6,5341136156702e-13	ATXN7L3B	Downregulated	chr12	74537735	74538074	340	*	Promoter (<=1kb)	12	74537835	74545430	7596	1	552889	0	ENSG00000253719	ATXN7L3B	ataxin 7 like 3B	ENST00000519948,4	552889	0	2,52431282034799e-15	ATXN7L3B
ENST00000519948,4	18023,8701796331	-1,35495326823703	0,171243831351377	-7,91242088864959	2,52431282034799e-15	6,5341136156702e-13	ATXN7L3B	Downregulated	chr12	74525094	74525257	164	*	Distal Intergenic	12	74537835	74545430	7596	1	552889	-12578	ENSG00000253719	ATXN7L3B	ataxin 7 like 3B	NA	NA	NA	2,52431282034799e-15	ATXN7L3B
ENST00000519948,4	18023,8701796331	-1,35495326823703	0,171243831351377	-7,91242088864959	2,52431282034799e-15	6,5341136156702e-13	ATXN7L3B	Downregulated	chr12	74508918	74509123	206	*	Distal Intergenic	12	74537835	74545430	7596	1	552889	-28712	ENSG00000253719	ATXN7L3B	ataxin 7 like 3B	NA	NA	NA	2,52431282034799e-15	ATXN7L3B
ENST00000519948,4	18023,8701796331	-1,35495326823703	0,171243831351377	-7,91242088864959	2,52431282034799e-15	6,5341136156702e-13	ATXN7L3B	Downregulated	chr12	74576925	74577178	254	*	Distal Intergenic	12	74537835	74545430	7596	1	552889	39090	ENSG00000253719	ATXN7L3B	ataxin 7 like 3B	NA	NA	NA	2,52431282034799e-15	ATXN7L3B
ENST00000519948,4	18023,8701796331	-1,35495326823703	0,171243831351377	-7,91242088864959	2,52431282034799e-15	6,5341136156702e-13	ATXN7L3B	Downregulated	chr12	74559558	74559869	312	*	Distal Intergenic	12	74537835	74545430	7596	1	552889	21723	ENSG00000253719	ATXN7L3B	ataxin 7 like 3B	NA	NA	NA	2,52431282034799e-15	ATXN7L3B
ENST00000519948,4	18023,8701796331	-1,35495326823703	0,171243831351377	-7,91242088864959	2,52431282034799e-15	6,5341136156702e-13	ATXN7L3B	Downregulated	chr12	74514258	74514950	693	*	Distal Intergenic	12	74537835	74545430	7596	1	552889	-22885	ENSG00000253719	ATXN7L3B	ataxin 7 like 3B	NA	NA	NA	2,52431282034799e-15	ATXN7L3B
ENST00000523638,6	40,3736874990645	-1,35953360940297	0,400444044579422	-3,39506512284598	0,0006861227828891	0,0129294947469203	ZNF260	Downregulated	chr19	36528398	36528605	208	*	Promoter (<=1kb)	19	36510687	36528271	17585	2	339324	-127	ENSG00000254004	ZNF260	zinc finger protein 260	NA	NA	NA	0,0006861227828891	ZNF260
ENST00000530897,1	30,9512711623641	1,65422499638912	0,431491179947028	3,83374000041485	0,000126209542525443	0,00321284017798893	TOLLIP-DT	Upregulated	chr11	1309650	1309832	183	*	Promoter (<=1kb)	11	1309769	1310707	939	1	255512	0	ENSG00000255153	TOLLIP-DT	TOLLIP divergent transcript	ENST00000530897,1;ENST00000263646,11	255512;54472	0;0	0,000126209542525443	TOLLIP-DT
ENST00000544604,7	16,9911609948336	-3,94969487458759	0,812168385633123	-4,86314777139302	1,15533527479949e-06	5,47887621283413e-05	ZNRF3	Downregulated	chr22	28883268	28883631	364	*	Promoter (<=1kb)	22	28883572	29057488	173917	1	84133	0	ENSG00000183579	ZNRF3	zinc and ring finger 3	ENST00000544604,7	84133	0	1,15533527479949e-06	ZNRF3
ENST00000553458,6	469,301930313985	1,62822940336899	0,251497872703968	6,47412793541016	9,53610793545782e-11	1,22568581788364e-08	ALDH6A1	Upregulated	chr14	74084406	74084873	468	*	Promoter (<=1kb)	14	74056847	74084453	27607	2	4329	0	ENSG00000119711	ALDH6A1	aldehyde dehydrogenase 6 family member A1	ENST00000553458,6;ENST00000554501,5;ENST00000350259,8;ENST00000554231,5;ENST00000553814,5;ENST00000556852,1	4329;4329;4329;4329;4329;4329	0;0;0;0;0;0	9,53610793545782e-11	ALDH6A1
ENST00000560783,1	520,220692461967	-0,578593009858825	0,179744184333504	-3,21898041933463	0,0012864726961538	0,021013139034372	LINS1	Downregulated	chr15	100582268	100583207	940	*	Intron (ENST00000314742,13/55180, intron 1 of 6)	15	100559369	100573841	14473	2	55180	-8427	ENSG00000140471	LINS1	lines homolog 1	ENST00000314742,13;ENST00000559149,5;ENST00000561308,5;ENST00000560133,5;ENST00000560941,5;ENST00000559736,5;ENST00000559577,5;ENST00000561073,1;ENST00000560934,1;ENST00000560272,1;ENST00000559827,1	55180;55180;55180;55180;55180;55180;55180;55180;55180;55180;55180	0;0;0;0;0;0;0;0;0;0;0	0,0012864726961538	LINS1
ENST00000562038,1	90,2628950842283	-0,813142009595922	0,314796644290822	-2,58307076756736	0,00979252342650001	0,0966136893063423	LINC01963	Downregulated	chr2	216226248	216226459	212	*	Distal Intergenic	2	216217045	216220192	3148	1	150967	9203	ENSG00000260804	LINC01963	long intergenic non-protein coding RNA 1963	NA	NA	NA	0,00979252342650001	LINC01963
ENST00000597346,1	317,995393083413	0,965651029587786	0,283983197621351	3,40038085941739	0,000672920534274856	0,0127192900580938	KCNQ1OT1	Upregulated	chr11	2700050	2700195	146	*	Promoter (<=1kb)	11	2608328	2699994	91667	2	10984	-56	ENSG00000269821	KCNQ1OT1	KCNQ1 opposite strand/antisense transcript 1	ENST00000496887,7;ENST00000646564,2;ENST00000155840,12;ENST00000335475,6	3784;3784;3784;3784	0;0;0;0	0,000672920534274856	KCNQ1OT1
ENST00000604000,4	428,794107502166	0,890511902866345	0,266132352187336	3,3461241955262	0,000819496812690076	0,0148569670215029	LIX1L	Upregulated	chr1	145957457	145957707	251	*	Promoter (<=1kb)	1	145933423	145958017	24595	2	128077	310	ENSG00000271601	LIX1L	limb and CNS expressed 1 like	ENST00000604000,4;ENST00000630636,1;ENST00000625258,1	128077;84265;84265	0;0;0	0,000819496812690076	LIX1L
ENST00000604000,4	428,794107502166	0,890511902866345	0,266132352187336	3,3461241955262	0,000819496812690076	0,0148569670215029	LIX1L	Upregulated	chr1	145957864	145958196	333	*	Promoter (<=1kb)	1	145933423	145958017	24595	2	128077	0	ENSG00000271601	LIX1L	limb and CNS expressed 1 like	ENST00000604000,4;ENST00000630636,1;ENST00000625258,1	128077;84265;84265	0;0;0	0,000819496812690076	LIX1L
ENST00000614085,1	2,6099762676678	-4,52435426141401	1,72740481438212	-2,61916270219054	0,00881458948916095	0,0895751503510901		Downregulated	chr1	120305196	120305366	171	*	Intron (ENST00000612320,1/ENST00000612320,1, intron 4 of 5)	1	120354987	120355148	162	1	124904631	-49621	ENSG00000273727	LOC124904631	U1 spliceosomal RNA	NA	NA	NA	0,00881458948916095	No Name
ENST00000614085,1	2,6099762676678	-4,52435426141401	1,72740481438212	-2,61916270219054	0,00881458948916095	0,0895751503510901		Downregulated	chr1	120342248	120342459	212	*	Distal Intergenic	1	120354987	120355148	162	1	124904631	-12528	ENSG00000273727	LOC124904631	U1 spliceosomal RNA	NA	NA	NA	0,00881458948916095	No Name
ENST00000615637,3	22,6737745741197	-1,35327996844954	0,508545136538702	-2,66108133028336	0,00778901404481281	0,0822157366455984	FOXD1	Downregulated	chr5	73448424	73448844	421	*	Promoter (<=1kb)	5	73446266	73448777	2512	2	2297	0	ENSG00000251493	FOXD1	forkhead box D1	ENST00000615637,3	2297	0	0,00778901404481281	FOXD1
ENST00000645232,1	20,0968202024189	-1,94852840229777	0,551365534173041	-3,53400472378138	0,00040931376312978	0,008466571147003		Downregulated	chr6	10404308	10404594	287	*	Promoter (<=1kb)	6	10404502	10407928	3427	1	109729173	0	ENSG00000285278	TFAP2A-AS2	TFAP2A antisense RNA 2	ENST00000645232,1;ENST00000461628,5;ENST00000379608,9;ENST00000379613,10;ENST00000489805,5;ENST00000319516,8;ENST00000488193,7;ENST00000482890,6;ENST00000466073,5;ENST00000497266,5;ENST00000475264,5;ENST00000478375,5;ENST00000498450,3	109729173;124901485;7020;7020;7020;7020;7020;7020;7020;7020;7020;7020;7020	0;0;0;0;0;0;0;0;0;0;0;0;0	0,00040931376312978	No Name
ENST00000653120,1	7,00617522835684	6,6243319896569	1,40708055176491	4,707855553364	2,50336385373799e-06	0,00010824870566616		Upregulated	chr11	59616273	59616444	172	*	Promoter (<=1kb)	11	59616332	59621014	4683	1	101927226	0	NA	LOC101927226	uncharacterized LOC101927226	ENST00000661394,1;ENST00000653120,1;ENST00000531108,1	101927226;101927226;101927226	0;0;0	2,50336385373799e-06	No Name
ENST00000685191,1	55,6832000084729	-2,48506845797538	0,46434617511603	-5,35175821649529	8,71037319172293e-08	5,50288898895391e-06	MYH9	Downregulated	chr22	36388106	36388249	144	*	Promoter (<=1kb)	22	36320957	36388010	67054	2	4627	-96	ENSG00000100345	MYH9	myosin heavy chain 9	NA	NA	NA	8,71037319172293e-08	MYH9
ENST00000696270,1	219,11573174889	-0,88300397244668	0,213205339801858	-4,14156593482742	3,44942680021786e-05	0,00105044064175916	TNRC6C	Downregulated	chr17	77958387	77958828	442	*	Promoter (<=1kb)	17	77958703	78108822	150120	1	57690	0	ENSG00000078687	TNRC6C	trinucleotide repeat containing adaptor 6C	ENST00000696270,1	57690	0	3,44942680021786e-05	TNRC6C
